# Supplementary material for: Mobile phone dependency and adolescent exercise participation: a CB-SEM and fsQCA study on the roles of self-control, time management, and health awareness
Source: Front Psychol. 2025 Aug 19;16:1666004. doi: 10.3389/fpsyg.2025.1666004 (PMC12401930; doi:10.3389/fpsyg.2025.1666004)
Supplement: Supplementary file 1 [file Data_Sheet_1.xlsx]

## Sheet: Original Data
ID	Gender	Grade	School location	Q1	Q2	Q3	Q4	Q5	Q6	Q7	Q8	Q9	Q10	Q11	Q12	Q13	Q14	Q15	Q16	Q17	Q18	Q19	Q20	Q21	Q22	Q23	Q24	Q25	Q26	Q27	Q28	Q29	Q30	Q31	Q32	Q33	Q34	Q35	Q36	Q37	Q38	Q39	Q40	Q41	Q42	Q43	Q44	Q45	Q46
1	0	3	1	5	3	5	4	3	5	5	4	4	3	4	3	4	3	4	5	4	3	2	3	2	3	2	1	2	1	3	4	3	3	1	1	3	3	4	3	3	2	4	1	3	2	1	3	4	1
2	0	1	0	3	2	2	3	4	2	2	3	4	2	2	4	2	3	3	3	3	5	5	3	1	3	1	3	3	4	4	4	3	4	1	4	2	1	2	1	2	2	3	3	2	3	5	2	2	4
3	0	1	1	3	3	3	3	4	1	3	1	1	1	2	3	2	2	3	4	4	5	3	3	2	2	3	2	1	1	1	3	3	1	3	3	3	1	3	3	2	2	3	3	4	3	3	4	3	3
4	1	4	0	3	1	2	2	3	3	3	3	3	2	2	2	4	3	2	4	4	3	5	3	2	3	2	3	2	4	2	2	4	3	1	3	3	4	3	4	3	2	1	2	2	4	3	3	1	3
5	0	1	0	2	2	2	2	1	2	2	2	2	1	1	1	3	2	2	3	1	2	2	4	3	3	3	3	2	3	3	2	3	3	4	3	2	1	2	3	2	2	3	3	5	4	3	3	5	2
6	1	1	0	4	3	3	4	5	3	3	5	4	2	4	5	5	5	3	5	4	3	2	2	4	5	3	4	4	4	3	5	3	2	2	1	1	1	2	1	2	1	3	1	3	3	3	3	2	3
7	1	4	1	2	2	2	2	2	2	2	1	1	1	1	2	1	2	1	2	2	2	2	2	2	3	1	4	4	4	5	4	5	5	5	5	3	4	5	3	4	4	5	5	4	5	4	4	5	4
8	1	1	1	3	3	3	3	3	2	3	3	3	4	2	4	4	3	3	3	2	5	4	3	3	1	1	1	1	1	3	4	3	1	3	1	4	4	4	3	4	4	5	5	4	4	4	5	5	4
9	1	3	0	2	1	2	3	2	1	1	2	2	3	4	4	2	3	5	3	3	1	1	2	3	2	4	3	3	4	3	3	3	3	4	3	1	3	3	3	3	2	3	4	3	3	3	4	3	5
10	0	5	1	3	2	3	4	4	2	2	1	2	4	1	3	2	2	1	1	2	1	1	1	1	1	2	2	1	2	3	3	2	2	1	1	3	5	5	4	5	5	2	2	3	3	2	3	4	2
11	0	3	1	2	1	2	1	1	1	1	1	1	1	1	1	2	2	2	2	3	2	2	3	1	1	1	2	1	1	3	3	3	3	3	3	5	4	4	5	5	5	3	3	2	2	3	3	2	3
12	0	1	0	3	3	3	3	2	3	4	3	4	5	3	2	3	5	3	3	2	2	4	2	3	2	1	4	3	2	2	1	3	3	3	4	3	1	3	1	3	1	1	2	2	2	3	2	3	3
13	1	2	0	5	4	5	2	4	3	5	2	5	5	2	2	5	4	4	3	2	4	4	2	3	3	2	1	2	1	3	3	3	4	4	3	3	1	3	1	4	2	1	2	1	3	3	3	2	3
14	1	4	1	2	1	1	1	1	1	1	1	1	1	1	2	1	1	2	2	2	2	2	1	2	2	3	4	3	4	4	4	4	3	4	4	4	4	4	4	3	5	4	4	4	4	5	4	5	3
15	0	5	0	3	2	3	3	3	2	4	1	2	1	1	2	2	2	3	1	1	1	2	1	2	1	2	1	3	3	1	3	3	3	3	4	3	3	4	5	4	2	4	3	4	5	4	4	4	5
16	0	1	0	2	2	3	3	2	2	4	1	2	1	1	1	2	2	1	2	1	2	1	1	2	2	2	4	5	4	5	5	4	4	5	5	4	4	3	5	4	5	3	3	4	4	5	3	5	4
17	1	5	1	2	2	1	2	2	2	1	3	4	3	4	3	3	3	5	1	2	1	1	2	2	1	3	5	5	5	5	5	4	4	5	4	3	4	4	3	4	4	5	4	3	4	5	4	5	5
18	0	4	0	1	2	1	1	1	2	1	1	1	1	1	2	2	3	2	3	2	2	1	2	2	1	3	3	3	3	3	3	4	3	4	4	4	5	5	5	4	5	4	2	4	5	4	4	5	4
19	0	2	0	2	2	5	2	4	2	1	4	4	3	4	5	4	3	2	4	5	5	4	3	2	2	3	3	2	3	3	3	1	2	3	2	5	4	5	4	4	5	5	5	4	5	5	5	5	4
20	0	2	0	2	3	2	2	2	2	2	3	3	5	3	5	2	3	3	2	2	3	1	2	1	2	1	4	3	4	3	3	3	4	4	2	3	3	3	3	3	2	3	3	4	3	3	2	3	3
21	0	3	1	1	1	2	1	1	2	1	4	2	2	4	4	2	2	4	2	3	2	4	1	2	3	3	5	4	4	4	3	4	4	5	4	2	4	3	4	2	5	3	4	4	3	3	3	3	4
22	1	1	0	1	1	1	1	1	1	1	1	1	1	1	1	2	1	1	1	2	1	2	1	3	2	3	4	5	5	5	5	5	5	5	4	5	4	4	5	4	5	5	4	4	4	5	5	5	5
23	1	3	0	4	5	4	4	3	4	3	2	4	3	4	5	3	4	5	3	4	5	3	3	3	3	3	1	2	2	1	1	3	2	3	1	3	3	3	3	3	2	3	3	3	4	3	3	3	4
24	1	2	1	3	3	5	4	4	5	3	1	3	2	2	1	2	2	1	4	4	3	3	5	3	1	3	4	4	4	5	4	4	4	5	4	3	3	2	3	3	3	2	2	3	4	3	4	4	2
25	0	5	0	2	3	2	2	2	2	2	1	1	1	1	1	1	1	1	2	2	2	1	1	2	3	3	3	2	3	3	4	4	3	4	4	2	4	3	4	4	4	3	3	3	3	3	3	3	4
26	1	4	0	3	2	3	3	3	3	2	4	4	5	4	5	3	5	5	3	4	5	5	3	2	2	2	1	1	2	3	3	2	3	1	1	4	4	4	4	4	5	1	3	3	3	1	3	3	4
27	1	3	0	3	3	2	3	3	4	3	2	4	3	2	3	5	3	3	3	3	3	3	2	2	2	2	3	4	3	4	4	3	3	3	1	3	4	4	4	3	3	5	5	5	5	4	4	5	5
28	1	5	1	2	5	2	5	2	2	1	3	4	2	1	4	2	3	3	1	3	2	2	1	1	2	1	4	5	5	3	3	3	3	3	1	4	5	5	5	5	5	3	5	4	4	5	4	5	4
29	1	3	0	5	3	5	4	4	3	3	3	2	2	3	3	4	4	5	3	4	5	2	2	3	3	2	3	1	1	3	3	3	5	3	5	3	4	4	3	4	3	3	4	3	4	5	3	2	4
30	0	4	0	1	2	1	1	1	1	1	1	1	1	1	2	1	1	2	1	1	2	1	1	1	1	1	3	4	3	3	3	5	4	5	5	4	3	5	3	4	4	5	4	3	5	5	4	5	4
31	1	3	1	2	2	1	4	2	3	3	2	4	4	4	2	3	3	3	1	1	1	1	1	3	3	3	3	4	3	4	4	3	3	4	4	3	3	4	3	3	5	4	5	5	5	5	5	5	5
32	1	3	0	2	1	2	2	2	3	2	1	1	1	2	1	1	2	1	2	2	2	2	3	2	1	1	3	4	3	1	3	4	4	3	3	4	4	5	5	4	5	4	5	4	5	4	5	5	5
33	1	5	1	2	3	3	3	2	2	2	2	4	2	2	2	1	3	4	2	4	4	3	3	3	5	5	3	5	4	5	5	5	5	5	4	4	4	5	4	4	3	4	4	5	4	5	5	5	4
34	0	4	1	2	1	2	2	1	1	2	3	3	2	3	2	3	3	3	1	1	2	2	2	2	2	2	2	1	3	4	3	3	3	3	4	3	4	3	3	4	4	3	4	3	4	3	3	3	4
35	1	5	1	2	1	1	3	1	2	2	2	2	1	1	1	1	2	1	1	1	2	2	2	3	1	2	4	5	4	4	4	4	3	4	5	4	5	5	5	5	5	5	5	5	4	5	5	5	3
36	0	2	1	5	3	5	4	5	3	4	3	5	5	3	2	3	2	3	2	2	3	2	2	4	3	3	2	3	2	4	4	3	4	5	3	5	5	5	5	5	5	4	5	5	4	5	3	5	4
37	0	2	0	3	2	2	2	2	2	1	2	1	2	3	3	3	3	2	2	3	3	3	3	1	1	1	4	3	4	3	3	1	1	2	1	3	1	2	2	1	2	3	3	2	2	2	3	3	4
38	1	5	1	4	2	2	5	4	2	4	1	3	2	3	3	5	5	2	1	1	2	2	2	2	1	1	2	2	1	3	3	2	1	3	3	3	3	2	1	3	1	3	2	3	3	3	4	4	3
39	1	2	0	5	4	4	4	3	3	3	4	2	3	2	2	2	5	2	2	2	1	2	2	3	3	3	3	3	3	4	3	4	4	3	3	3	4	2	3	3	2	5	3	3	4	3	3	4	2
40	0	3	1	1	1	1	1	1	1	1	1	1	3	1	2	1	2	2	2	2	3	2	2	2	3	3	4	5	5	4	4	4	5	5	4	4	5	4	5	5	5	5	5	4	5	5	4	5	5
41	1	4	1	3	3	2	3	2	2	2	1	3	2	2	2	2	2	1	1	1	2	2	1	2	2	3	2	3	3	2	3	4	3	3	3	4	4	4	4	4	5	4	4	3	3	2	4	2	4
42	1	4	1	2	1	2	2	2	2	1	3	4	2	2	4	3	2	2	2	3	3	3	5	2	1	1	5	4	4	5	5	3	3	3	1	4	4	5	4	5	4	4	4	4	5	5	4	5	4
43	1	3	0	4	2	2	3	3	2	2	4	2	2	4	3	2	3	4	2	3	2	2	3	1	2	2	3	2	3	3	3	3	3	3	3	3	3	2	3	3	3	3	3	3	3	3	3	4	2
44	1	3	1	3	3	2	3	5	3	3	2	4	2	3	2	2	5	3	4	3	3	4	5	4	5	3	3	2	4	4	2	3	1	3	2	3	3	3	3	2	3	2	3	3	2	2	3	3	4
45	0	5	0	2	2	2	2	2	2	1	1	2	1	1	1	2	2	2	1	1	1	1	1	1	1	1	5	4	5	4	4	5	4	4	4	4	4	5	5	4	5	4	5	3	5	4	5	5	4
46	1	4	0	2	3	3	2	2	2	1	1	2	1	1	2	2	2	3	3	2	5	2	3	2	2	2	4	4	4	2	1	3	3	3	3	3	3	3	1	3	4	5	5	5	4	5	4	5	4
47	0	3	1	3	3	2	4	4	4	3	4	2	4	4	5	3	4	4	5	4	5	4	4	3	3	5	5	5	5	4	5	4	3	3	5	5	4	5	4	4	5	1	3	2	2	3	4	3	4
48	1	3	0	2	2	1	2	1	2	3	2	3	2	2	1	1	1	2	2	2	1	1	1	1	2	2	3	1	1	4	4	4	5	4	3	5	4	4	4	4	5	4	5	4	4	5	5	5	5
49	1	5	0	2	3	3	3	3	3	4	3	2	3	2	3	1	2	3	2	1	2	2	2	1	2	2	4	4	4	4	2	4	5	4	4	4	4	5	5	4	4	3	4	5	5	5	5	5	4
50	1	3	1	2	2	2	1	3	2	1	1	1	1	1	2	2	1	1	2	3	1	2	2	2	3	5	5	4	5	4	3	4	4	4	3	4	3	5	4	4	3	5	5	3	5	5	5	5	4
51	1	1	1	4	4	3	2	4	3	4	3	3	3	3	2	3	3	3	3	2	2	3	1	3	3	3	3	2	3	1	2	3	3	3	3	3	3	3	1	3	2	1	2	2	4	3	4	3	3
52	0	3	0	5	3	3	4	4	4	4	4	4	4	5	5	5	4	3	4	2	4	5	2	3	3	4	3	3	1	1	3	4	4	4	4	1	3	2	2	3	1	3	2	2	4	2	3	3	1
53	0	4	1	1	2	1	2	1	2	1	1	1	1	1	1	1	1	1	1	1	2	1	2	1	2	2	4	4	4	4	5	3	4	4	4	5	5	4	5	5	5	4	5	3	4	5	5	5	5
54	0	2	0	1	2	1	1	1	2	2	2	2	3	2	2	2	3	3	3	3	2	2	3	1	1	1	2	2	2	4	3	4	1	3	4	3	3	4	4	4	3	1	2	2	2	3	3	3	3
55	0	2	1	3	2	3	3	3	3	2	1	3	2	1	1	2	1	1	2	1	3	3	1	3	1	3	3	4	3	4	5	3	3	4	4	4	4	5	5	5	5	4	3	4	4	5	5	5	5
56	1	3	1	5	2	5	2	3	2	3	4	4	3	4	4	5	5	5	5	3	5	3	3	5	5	2	3	3	2	3	3	3	3	3	2	4	4	4	4	4	5	2	1	1	2	3	2	3	3
57	1	5	0	1	1	1	1	1	1	1	1	1	1	1	1	1	2	1	4	3	5	3	3	2	2	3	4	4	3	4	5	4	5	4	4	3	3	3	1	3	3	3	4	3	2	3	3	5	4
58	1	1	0	4	4	3	4	5	5	5	2	2	2	3	2	2	2	2	3	4	3	4	4	3	5	4	5	5	5	1	3	3	3	4	3	3	4	5	5	4	3	3	5	4	4	5	4	5	5
59	0	2	0	3	2	4	1	2	3	2	2	1	1	2	4	3	2	1	2	2	3	3	3	3	4	5	3	1	1	4	4	3	2	3	3	3	3	4	3	3	4	4	4	5	4	5	4	5	4
60	0	4	1	4	2	4	5	3	4	2	3	4	2	4	3	2	5	3	3	4	3	4	3	3	3	3	4	4	4	5	5	3	3	4	4	3	3	4	4	3	3	3	2	2	2	4	3	3	2
61	0	3	0	5	3	4	5	4	3	5	1	2	1	2	2	3	2	2	3	4	5	3	3	5	3	5	3	1	3	3	1	3	3	1	3	5	4	4	5	5	5	4	3	4	4	5	5	5	4
62	1	2	1	3	2	1	2	1	2	2	1	2	1	1	1	2	1	2	3	2	3	2	2	1	3	1	5	4	5	4	5	1	3	4	3	4	4	4	4	4	3	2	4	3	4	5	3	3	4
63	0	2	1	3	4	3	2	5	2	2	2	3	5	2	5	4	3	4	2	3	3	4	3	4	3	3	3	3	3	1	3	3	4	3	3	3	2	3	2	3	2	3	2	2	3	5	3	2	3
64	0	1	1	5	5	5	4	4	5	5	4	4	4	3	3	5	3	3	3	3	5	5	4	5	5	3	4	4	4	3	3	1	2	1	1	5	4	4	5	5	5	3	2	1	1	3	3	2	4
65	1	2	0	1	2	1	2	2	1	2	1	2	3	1	2	2	3	3	5	3	3	4	3	2	3	2	2	3	3	1	3	3	3	2	4	1	4	3	3	4	4	2	2	3	4	2	3	2	3
66	0	5	0	1	2	2	2	1	3	3	1	2	1	2	1	1	3	3	2	1	2	2	1	1	1	1	5	5	4	4	5	5	5	5	5	3	4	5	5	5	4	4	4	3	5	3	4	5	4
67	1	4	1	1	1	2	1	1	1	2	2	2	1	2	2	1	2	2	1	2	2	1	1	1	2	1	5	4	5	3	3	4	4	5	4	3	4	3	3	3	3	3	3	3	2	5	3	1	2
68	0	1	0	3	2	4	3	3	2	3	2	4	3	3	4	3	3	3	3	3	5	5	5	3	5	5	1	1	2	3	3	3	3	3	4	4	4	5	5	5	5	3	2	4	3	2	3	3	4
69	1	5	1	2	1	1	1	1	2	1	1	2	1	2	1	1	1	2	1	1	1	1	1	1	3	2	5	5	4	3	3	4	3	5	4	4	4	3	5	3	4	3	3	3	2	5	3	3	3
70	1	5	1	2	4	3	4	2	4	2	1	1	1	1	1	1	1	1	1	1	2	1	1	1	2	1	4	4	3	1	3	5	4	4	4	3	4	3	3	4	3	3	3	3	3	5	4	4	3
71	0	5	1	2	2	2	1	1	1	1	2	1	2	2	4	5	3	3	2	2	2	2	3	1	2	1	4	2	3	3	3	4	4	3	2	3	1	4	3	2	4	2	4	3	2	3	3	2	4
72	1	5	0	1	2	1	1	1	1	1	2	1	2	1	2	1	2	1	2	1	1	1	3	1	3	2	5	5	4	4	5	4	5	4	4	4	4	3	3	3	4	1	4	3	4	5	3	2	4
73	0	2	1	3	3	3	4	4	3	1	2	3	4	3	5	3	3	2	2	5	5	4	3	2	2	3	4	2	3	3	3	3	1	3	3	3	4	2	3	4	2	2	2	3	2	1	3	5	2
74	1	4	1	2	2	2	4	2	2	2	4	3	2	2	4	4	2	3	3	4	3	3	5	2	3	3	4	5	5	4	4	5	5	5	4	5	5	5	4	5	5	5	4	5	5	4	4	5	5
75	0	4	1	1	2	1	1	1	2	1	2	2	2	3	1	2	3	3	2	3	3	2	3	2	2	2	3	3	2	3	2	3	3	1	1	3	4	2	3	1	3	2	3	2	2	2	3	2	3
76	1	3	1	2	2	1	2	1	1	1	4	2	1	2	1	1	2	2	1	2	2	1	2	2	1	1	3	4	4	3	3	4	4	5	4	5	4	4	5	4	5	3	4	3	3	4	3	2	4
77	0	2	0	4	3	5	4	2	2	2	4	4	2	2	3	5	3	3	3	3	5	2	3	5	4	5	2	2	3	3	2	2	4	3	3	3	3	4	3	4	4	1	2	3	2	1	3	2	3
78	0	3	1	4	5	3	3	3	2	3	4	4	4	4	4	4	5	3	1	3	2	2	2	2	2	1	2	2	2	3	3	3	4	3	3	3	1	2	1	3	1	3	3	3	4	1	3	5	3
79	0	3	0	3	3	2	3	5	3	2	2	2	2	2	3	4	3	3	3	4	3	2	1	3	3	4	3	3	2	3	3	3	3	4	5	3	4	4	5	4	4	2	1	1	3	3	3	3	3
80	1	1	0	2	3	1	1	1	2	2	2	2	2	1	1	1	3	3	1	1	2	1	1	2	2	3	4	4	4	4	3	3	3	3	4	1	3	2	3	3	3	5	4	5	4	4	3	5	4
81	0	2	0	1	1	2	1	1	1	1	1	1	1	1	1	1	1	2	2	2	1	1	1	1	1	1	5	5	5	4	5	4	3	4	4	5	4	4	4	3	5	2	3	3	2	2	3	2	2
82	1	4	0	2	2	2	2	1	2	2	4	5	2	3	3	2	5	3	2	2	3	4	2	2	3	3	4	4	4	3	4	4	5	5	4	3	2	3	4	4	3	2	3	4	3	3	3	1	2
83	0	3	0	5	5	3	3	5	5	4	4	4	2	1	3	1	3	3	1	1	1	2	2	3	3	2	4	4	4	4	4	3	3	3	3	4	4	5	4	4	5	5	4	3	4	5	5	4	4
84	1	2	1	4	3	4	5	3	4	2	5	4	2	4	4	4	5	5	3	5	5	5	4	3	4	5	4	3	4	3	4	3	1	3	4	2	3	4	2	4	3	3	1	3	2	3	2	2	2
85	1	3	1	2	3	2	3	2	3	4	3	2	3	2	3	3	2	3	2	1	1	1	1	2	3	3	5	5	5	5	5	3	4	3	4	4	5	4	5	4	5	5	5	4	5	5	5	5	5
86	1	1	1	5	4	5	5	4	5	5	2	2	3	3	2	4	5	4	5	3	2	2	3	5	3	4	4	3	3	3	4	3	3	5	3	3	4	4	4	4	5	4	5	4	5	5	4	5	4
87	1	5	1	2	4	4	4	3	4	2	4	2	3	3	4	2	2	2	3	4	2	5	3	2	2	5	2	2	1	4	3	3	3	3	4	3	3	3	2	3	2	3	4	3	2	3	4	3	3
88	1	3	1	3	2	3	4	1	2	3	3	4	3	3	4	3	3	2	2	2	4	3	2	3	3	4	3	4	4	4	3	4	5	5	5	1	2	2	4	2	2	2	2	4	3	3	3	2	1
89	1	1	0	3	2	3	2	4	3	3	3	4	4	4	4	3	3	4	3	3	1	2	2	4	4	3	4	2	3	3	3	1	1	2	1	3	1	2	3	3	1	3	2	3	5	2	4	3	3
90	1	5	0	2	2	1	1	1	2	2	1	1	1	1	1	1	1	1	1	1	2	1	1	2	1	1	5	5	5	3	5	4	3	4	4	5	4	4	4	4	5	5	4	4	3	5	4	5	5
91	0	3	0	3	3	1	3	3	1	3	2	2	5	4	3	4	5	5	4	4	3	3	5	3	4	3	4	4	3	2	3	4	4	3	3	3	3	3	3	4	3	4	2	3	4	1	4	2	4
92	0	5	1	2	2	3	2	3	2	3	5	3	3	2	4	4	5	4	3	3	2	2	2	3	3	4	3	3	3	3	3	3	3	4	3	4	4	4	5	5	4	3	3	5	4	5	4	5	5
93	0	3	1	2	1	1	2	1	2	2	2	2	2	1	2	3	2	2	2	2	2	2	1	2	3	4	3	3	3	3	3	3	3	4	3	4	5	4	4	4	5	4	3	3	3	3	5	5	4
94	0	3	0	1	2	2	2	1	1	1	2	2	1	1	1	4	3	3	1	2	2	2	2	1	2	1	3	4	4	3	4	4	3	4	5	3	3	4	3	2	2	2	2	3	2	1	3	3	3
95	0	1	1	1	2	1	1	1	2	1	3	2	3	2	5	3	4	3	2	3	2	2	3	3	3	3	4	4	4	3	5	5	5	4	4	4	3	4	4	3	5	2	3	3	3	3	3	5	3
96	1	4	0	4	4	4	5	4	4	5	1	1	2	1	1	2	2	1	4	4	5	4	2	2	2	3	3	3	3	3	3	5	4	5	5	2	1	3	2	3	2	3	2	3	4	3	2	4	2
97	1	2	1	2	1	1	1	1	1	1	1	1	1	1	1	1	1	1	2	2	2	3	3	3	3	3	5	5	5	5	5	5	5	5	5	4	5	5	5	5	5	5	4	5	5	5	5	5	5
98	1	1	1	1	1	1	1	1	1	2	3	4	3	3	2	4	3	3	2	1	2	2	2	3	3	2	5	4	5	4	3	3	3	4	4	4	3	2	3	3	2	3	2	3	4	5	2	3	2
99	1	3	1	4	3	4	4	3	3	3	4	4	4	4	5	2	5	3	3	2	2	2	1	2	2	2	3	2	3	3	3	3	3	4	3	3	3	3	2	2	5	4	3	3	2	3	3	1	3
100	1	4	0	2	2	2	2	2	2	1	5	3	2	4	4	3	3	4	2	2	1	3	1	3	3	3	5	4	4	4	5	2	2	3	1	3	4	3	3	4	4	3	4	2	3	3	3	3	2
101	1	1	0	4	2	2	2	2	4	4	3	5	5	2	5	4	3	3	4	3	3	3	3	4	4	3	1	2	3	3	1	4	4	4	3	2	3	1	2	2	3	3	2	3	2	3	5	2	2
102	1	3	0	3	5	3	2	3	2	3	3	2	1	2	3	2	2	2	4	3	4	4	2	2	5	3	5	4	4	2	5	5	4	5	4	3	4	2	4	2	5	3	4	4	3	5	4	5	4
103	0	2	0	5	2	3	3	5	3	3	4	1	1	2	2	4	3	1	2	2	3	2	3	3	1	1	1	2	3	3	3	3	1	3	2	1	3	4	1	2	3	1	2	2	2	1	2	2	2
104	1	3	1	2	1	2	1	3	1	3	2	3	3	2	3	3	2	3	3	1	1	1	1	3	3	2	4	3	3	5	5	3	2	3	3	4	4	5	5	4	5	4	5	4	4	5	4	5	4
105	0	2	1	3	4	4	3	4	5	5	2	2	3	1	2	2	2	3	1	1	2	2	1	2	1	1	3	2	1	1	1	3	1	3	1	4	4	2	4	4	3	4	4	4	4	3	5	4	4
106	0	5	1	2	2	3	2	4	2	4	2	2	2	3	1	2	2	2	3	3	2	2	2	2	1	1	5	4	5	3	3	4	4	3	4	3	4	3	3	4	4	3	2	3	3	5	3	4	4
107	0	2	0	2	2	1	1	1	1	2	2	4	2	3	2	4	3	2	2	2	2	1	1	2	1	1	3	3	3	4	3	3	4	3	3	2	2	2	2	3	3	1	3	1	2	3	3	1	2
108	1	2	1	2	1	2	1	1	1	1	2	2	1	2	1	2	3	2	3	3	2	2	3	2	3	3	5	4	4	4	4	4	5	5	4	4	3	5	5	4	4	5	4	5	4	5	4	5	5
109	1	2	1	3	2	3	3	4	2	3	2	1	1	1	2	4	3	2	4	4	4	5	4	3	3	5	1	1	1	4	4	4	4	3	4	3	3	2	1	2	1	3	2	3	3	2	3	3	1
110	0	4	0	3	2	4	2	2	2	2	1	4	2	2	2	2	4	4	2	2	2	1	2	1	1	1	2	3	2	4	3	3	3	2	1	3	3	4	4	3	3	1	2	3	2	1	3	3	4
111	0	4	1	2	2	1	2	1	1	2	1	1	1	1	1	1	2	1	2	1	2	3	2	1	1	2	4	5	4	3	3	3	3	3	4	1	1	4	1	2	2	2	2	3	2	1	3	3	4
112	0	4	0	3	3	3	3	3	3	3	3	3	2	2	2	2	2	3	3	3	3	2	3	2	2	2	1	1	1	1	3	2	3	3	1	4	4	4	5	4	5	3	4	4	3	5	3	3	2
113	0	3	1	2	4	4	3	2	3	3	1	2	2	2	3	2	3	1	3	2	3	3	4	2	3	5	5	4	3	4	3	3	3	3	3	1	3	3	1	1	1	2	3	4	3	2	2	2	4
114	0	3	0	2	2	2	1	2	1	1	4	2	2	4	3	4	3	4	3	4	2	4	2	3	3	2	5	5	5	5	4	4	3	5	5	3	4	3	4	4	2	4	3	5	5	4	4	3	3
115	1	3	0	2	1	2	1	1	1	1	1	1	2	1	1	2	2	2	1	1	2	1	1	1	1	2	5	5	5	4	5	3	3	4	4	4	1	3	1	2	4	2	3	2	3	4	4	3	4
116	1	3	1	3	2	2	2	2	4	2	2	4	2	4	2	2	3	2	3	3	5	3	3	2	3	3	3	4	4	5	4	3	2	3	1	2	3	4	3	2	3	3	1	2	2	2	2	3	2
117	0	3	1	2	1	2	1	2	2	1	4	4	3	3	3	3	3	3	2	2	3	2	1	1	1	1	4	4	4	3	3	3	4	4	3	5	3	3	4	4	5	3	4	3	2	3	5	5	4
118	1	3	0	2	2	2	1	1	1	2	1	2	1	2	1	2	1	3	1	1	1	1	1	3	1	1	5	4	5	4	4	5	5	5	4	5	4	5	5	5	5	5	5	5	5	5	5	5	4
119	0	2	0	4	4	4	3	3	4	5	1	1	2	2	2	3	3	2	2	2	3	3	5	2	3	2	3	4	3	4	3	5	4	4	4	3	3	3	3	4	4	3	5	3	5	5	4	5	3
120	0	5	1	1	1	1	1	1	2	1	3	3	2	3	3	2	5	2	1	2	2	1	1	2	1	2	5	5	4	5	4	5	5	5	5	4	4	4	2	3	4	4	5	3	5	5	5	5	5
121	0	1	0	2	1	1	4	2	3	1	2	2	2	3	3	3	2	4	3	3	3	4	3	3	1	2	3	2	2	3	1	3	4	3	2	3	4	2	3	3	3	5	3	3	4	5	3	4	4
122	1	4	1	2	2	1	2	1	1	2	1	2	1	1	1	1	1	2	1	2	1	2	1	2	1	1	5	5	5	4	4	3	4	3	3	4	5	5	5	4	4	3	3	4	4	3	3	5	3
123	1	1	0	2	2	3	3	3	1	2	3	4	3	4	4	2	3	5	2	4	3	3	3	5	3	3	5	5	5	4	5	4	4	4	4	4	5	5	5	4	5	4	4	4	3	3	4	4	3
124	1	4	0	2	2	2	2	1	2	2	1	1	1	1	1	1	2	2	3	3	3	4	3	2	2	1	4	4	4	4	4	3	3	3	3	3	3	3	3	2	2	3	2	3	4	3	4	3	3
125	0	3	0	1	1	2	2	1	1	1	1	2	1	2	2	1	3	2	2	2	3	2	2	2	1	1	3	3	2	3	3	4	4	4	4	4	4	4	4	5	5	5	4	4	4	5	4	3	4
126	1	3	1	2	1	2	2	1	1	1	2	1	1	1	2	1	1	2	1	1	1	1	1	3	3	3	3	2	1	1	3	3	4	4	4	5	4	4	5	5	5	5	4	3	5	5	5	5	4
127	0	1	0	4	3	2	3	4	3	4	1	1	2	2	2	2	2	3	2	2	3	3	3	3	3	3	5	5	5	5	4	3	3	3	4	4	4	3	3	4	3	5	4	5	4	5	4	5	5
128	0	5	1	2	2	1	1	2	3	4	2	1	2	1	1	2	2	3	5	3	3	4	3	3	3	2	4	4	4	3	5	3	3	4	4	3	4	4	4	4	4	4	3	3	4	3	3	2	2
129	0	5	1	3	1	2	2	3	3	2	1	2	2	2	2	1	2	1	1	1	1	1	1	2	2	1	5	4	4	1	3	4	4	5	5	4	3	4	3	3	5	4	5	4	3	4	4	4	4
130	0	4	0	4	4	3	4	4	3	4	4	4	4	3	5	3	3	5	3	2	3	2	3	2	2	1	3	1	3	2	3	1	1	1	1	3	1	3	3	3	4	2	2	4	2	1	3	4	3
131	0	2	0	3	1	2	2	3	2	1	3	4	3	3	5	4	5	4	2	3	3	3	3	5	3	5	5	5	5	4	5	4	4	3	3	4	3	3	3	2	4	4	5	4	4	5	4	5	4
132	1	3	0	2	2	2	2	1	2	2	2	2	1	1	1	2	2	2	1	2	2	2	1	2	3	2	5	5	5	4	3	4	5	5	5	4	3	3	4	4	3	5	5	5	5	5	4	5	4
133	0	4	0	3	2	3	3	2	2	2	2	2	2	1	1	1	2	2	2	2	3	2	1	2	3	3	4	4	4	3	3	3	3	3	3	4	4	4	3	3	4	3	4	3	2	5	4	5	4
134	0	5	1	1	2	2	1	2	1	2	1	1	1	1	1	2	2	1	2	3	2	2	3	2	2	2	3	4	4	3	4	4	4	4	4	3	5	5	5	5	5	2	1	3	4	1	4	3	1
135	0	4	0	4	3	3	3	3	5	5	3	4	4	4	4	4	4	4	4	3	5	4	4	2	5	5	3	3	3	3	3	3	4	4	3	4	3	5	4	4	4	3	3	5	2	4	3	3	3
136	1	1	1	4	4	3	3	5	4	5	2	4	5	4	5	2	5	3	4	3	3	5	3	5	5	3	4	3	4	3	1	3	4	4	4	1	2	2	1	1	1	2	3	3	2	1	2	3	2
137	0	3	1	2	3	2	4	2	1	3	1	2	3	1	2	1	3	2	1	1	1	2	1	1	2	1	3	4	4	3	3	3	3	4	3	4	5	5	5	5	5	5	3	5	4	1	4	4	4
138	1	5	0	3	2	2	2	1	3	2	2	2	2	2	2	1	3	2	1	2	2	1	1	2	2	1	4	4	4	4	5	3	4	4	4	3	4	3	5	5	4	5	4	4	5	5	5	3	5
139	0	5	1	2	2	2	2	3	2	2	4	5	5	3	4	4	3	3	2	3	2	2	2	3	3	4	3	4	3	3	3	3	3	4	4	2	3	2	3	2	2	3	3	3	4	3	4	3	3
140	0	3	1	2	2	2	2	1	3	1	2	3	2	1	3	1	3	2	2	2	2	1	2	2	3	2	4	3	4	3	1	3	4	4	4	1	1	3	2	3	2	4	2	4	4	2	3	2	2
141	1	2	0	4	3	5	3	5	4	4	3	3	3	3	2	4	5	2	3	3	3	2	3	3	4	4	3	2	1	2	3	4	3	4	4	5	4	4	4	4	4	3	3	4	3	3	4	4	4
142	1	4	0	2	3	2	2	2	2	3	1	2	2	2	2	1	1	2	2	1	2	2	1	1	2	1	4	4	4	3	4	3	4	5	3	4	3	4	5	4	5	5	3	5	4	5	4	5	4
143	1	4	1	5	4	3	5	5	3	4	1	1	1	1	1	1	2	1	3	3	2	2	2	1	2	1	4	4	3	4	4	2	3	1	2	3	5	4	3	3	3	5	3	5	5	5	5	5	5
144	0	2	0	1	1	1	1	2	1	1	1	2	2	1	2	1	1	1	1	3	1	1	1	2	1	1	5	5	5	5	5	5	4	5	5	3	4	5	4	4	4	4	4	5	5	5	4	4	2
145	1	3	0	1	2	2	1	1	1	2	2	2	1	1	1	1	1	1	1	1	1	2	1	2	1	1	3	4	3	4	4	5	5	3	4	3	4	3	4	3	4	3	4	5	4	4	3	4	3
146	0	2	0	2	1	1	1	1	2	1	2	2	1	2	4	2	2	3	2	2	3	2	3	2	3	2	4	3	3	3	3	5	4	4	4	4	4	3	3	3	1	5	5	5	5	5	5	5	5
147	0	4	1	1	1	1	1	2	1	1	1	1	1	1	1	1	1	1	1	1	1	1	1	1	2	1	5	4	5	4	4	4	4	4	5	5	5	5	5	4	5	5	4	5	5	5	4	5	4
148	1	3	1	5	3	2	2	3	3	3	3	4	4	4	4	4	2	5	5	2	3	2	3	3	4	5	4	3	3	4	5	2	3	1	2	1	1	2	2	2	2	3	1	2	2	2	3	3	4
149	1	5	0	2	1	1	1	1	1	1	1	1	1	1	1	1	1	2	1	2	1	1	1	1	1	1	2	3	3	3	3	4	4	4	4	1	3	3	2	3	3	3	2	3	2	1	3	2	4
150	0	5	0	4	5	3	3	2	3	3	2	2	1	2	1	2	2	3	1	1	1	1	1	2	3	1	4	4	4	3	3	4	4	4	4	5	5	4	4	5	5	5	5	5	5	5	5	5	4
151	1	2	0	4	3	2	2	2	3	1	2	2	2	2	5	1	3	2	2	1	1	1	1	2	1	3	3	4	2	5	5	4	4	4	5	5	4	4	5	5	5	5	5	5	5	5	5	5	5
152	0	2	1	2	3	2	2	3	2	3	1	1	2	2	1	1	1	2	3	3	5	3	3	2	1	1	3	4	3	4	4	4	3	3	4	3	3	3	1	2	2	4	3	3	2	5	3	2	2
153	1	3	0	5	3	4	5	4	3	5	3	4	3	4	2	3	5	2	3	2	3	4	3	5	3	3	4	3	4	4	4	1	1	2	1	2	3	3	3	1	2	3	3	3	3	3	3	2	3
154	0	2	0	2	1	2	1	1	2	1	2	1	1	1	1	1	1	1	2	2	1	2	1	2	3	2	4	4	4	5	4	5	4	5	5	4	4	5	5	5	5	4	5	4	5	5	5	5	5
155	1	4	0	3	3	3	3	3	3	1	2	2	1	4	5	1	4	2	3	2	2	3	4	2	2	3	4	4	3	3	3	3	3	3	2	3	4	4	3	4	4	3	2	3	2	1	3	3	4
156	1	3	0	5	3	4	3	3	4	2	4	4	3	5	5	5	4	3	4	3	2	3	3	5	5	5	5	5	5	3	3	5	4	5	4	3	4	5	4	5	5	4	2	3	3	3	4	3	4
157	0	4	0	2	2	4	2	3	2	4	2	3	2	2	2	2	3	2	3	2	2	2	3	2	3	3	4	3	4	1	3	4	4	4	3	2	2	3	2	2	1	2	3	3	4	2	3	3	4
158	1	2	0	2	2	2	2	3	2	2	2	3	2	2	3	4	3	3	3	3	3	4	3	4	4	4	4	4	4	3	2	4	5	5	4	1	4	3	5	4	4	4	4	4	4	5	2	4	4
159	1	3	1	2	2	1	2	2	1	2	2	1	2	1	2	3	3	1	2	1	2	1	2	1	1	1	5	5	5	3	3	4	4	4	5	3	1	3	3	2	4	4	5	5	4	5	4	5	4
160	0	3	0	3	3	3	4	2	4	4	2	2	4	2	4	2	5	4	3	3	3	5	4	3	3	3	4	3	2	4	4	1	3	1	2	4	4	5	4	4	4	2	2	3	2	1	3	3	3
161	0	3	0	5	3	2	3	4	4	3	4	5	5	4	4	4	3	3	3	3	2	2	3	5	5	3	3	3	3	3	4	4	4	4	4	4	4	4	4	4	5	4	4	3	2	4	4	5	4
162	1	4	0	5	5	4	4	4	4	5	1	1	1	1	1	1	3	3	5	3	3	4	4	5	2	2	4	3	3	3	3	4	5	5	5	5	5	5	5	5	5	4	4	3	4	4	5	4	3
163	0	1	0	4	4	4	4	5	3	3	5	4	5	3	5	3	3	3	3	4	4	4	3	3	3	5	2	2	3	4	4	3	3	3	4	3	3	3	1	1	2	5	5	4	5	5	5	5	5
164	0	1	1	2	1	2	1	1	1	1	1	1	1	2	1	1	2	2	3	3	3	2	2	2	2	2	4	4	4	3	2	1	3	1	3	4	3	4	3	3	5	3	3	2	2	3	3	3	1
165	1	2	0	2	2	2	2	3	4	3	3	1	1	3	1	1	1	2	2	2	2	2	2	1	1	2	4	3	3	5	5	3	3	3	3	4	4	5	5	5	5	3	5	3	4	3	4	4	4
166	1	3	0	4	3	5	4	3	3	5	3	3	3	2	2	5	4	3	2	4	3	4	3	3	3	3	1	1	2	1	1	3	3	1	2	3	3	1	3	3	3	4	3	3	3	3	3	3	2
167	0	4	1	1	1	2	1	1	2	1	2	3	2	2	1	2	3	2	1	2	2	2	5	3	3	2	5	4	5	4	4	5	5	5	5	3	4	4	4	4	4	4	5	5	5	5	4	5	5
168	1	4	1	1	1	2	2	1	2	1	2	1	1	1	2	1	1	1	1	1	1	2	2	3	2	2	5	5	5	4	4	4	4	5	5	3	3	4	3	2	3	3	3	4	4	4	5	5	4
169	0	2	0	3	2	2	2	2	2	3	2	1	1	1	1	2	2	3	2	2	2	2	2	2	1	3	5	4	4	1	1	3	3	3	3	1	3	3	1	3	1	4	3	4	4	1	4	3	4
170	0	3	0	3	2	2	4	1	2	3	3	2	2	2	3	1	3	1	3	3	3	2	3	3	3	3	3	1	2	5	4	3	3	3	4	3	3	3	3	1	2	3	4	4	4	5	3	2	4
171	1	3	0	5	5	3	4	4	3	5	1	1	1	1	1	1	2	1	1	1	1	2	2	1	1	2	4	3	3	3	3	3	3	3	3	3	2	1	2	2	1	3	2	3	3	3	3	3	4
172	0	1	1	5	3	5	4	3	4	5	2	2	1	2	1	2	2	2	1	2	1	1	1	3	2	2	1	2	2	3	3	3	3	3	3	4	4	4	4	3	3	1	3	3	2	3	4	2	2
173	0	1	1	4	3	3	3	4	3	4	4	3	2	2	3	3	4	5	2	2	3	2	2	2	3	2	5	5	5	4	4	5	5	4	4	4	3	3	4	4	4	4	4	4	2	4	3	5	4
174	0	2	1	4	5	5	4	5	5	5	4	3	3	4	3	3	3	4	3	2	3	3	3	3	4	3	1	1	2	1	1	5	3	5	4	3	1	3	3	2	2	2	1	3	2	2	3	2	2
175	0	3	1	3	3	5	2	3	3	2	2	2	1	3	2	3	3	3	2	4	5	2	2	3	4	3	4	3	2	3	3	3	3	4	3	4	3	4	4	3	3	3	2	3	2	5	3	5	2
176	0	4	1	2	3	2	3	3	3	2	2	2	1	1	2	2	3	2	1	1	1	1	1	2	3	2	5	5	5	5	5	4	4	5	5	3	4	5	4	5	5	5	4	3	5	5	5	5	5
177	0	3	0	2	2	1	1	1	1	1	1	1	1	1	2	1	2	2	1	2	2	1	1	2	1	2	5	4	4	5	5	4	4	4	5	4	4	5	5	5	4	5	4	5	5	5	5	5	5
178	1	2	0	3	2	2	2	3	2	5	5	4	5	4	5	4	5	5	5	3	2	5	3	5	5	5	2	2	2	1	1	3	2	3	3	4	3	1	3	5	2	3	4	4	4	3	3	5	5
179	0	3	0	2	2	3	4	2	3	4	4	4	3	4	2	3	3	3	5	3	3	4	3	4	3	3	5	4	4	3	1	3	4	4	3	3	5	3	4	4	4	3	3	3	5	4	3	3	3
180	0	2	0	2	1	1	2	1	1	1	1	1	1	2	1	1	1	1	1	1	1	2	1	1	1	1	3	2	3	3	4	3	3	3	4	5	5	5	5	5	5	3	5	3	4	5	5	3	3
181	0	4	0	5	2	3	1	2	2	3	3	2	4	4	2	3	2	3	3	4	3	4	3	3	3	3	3	2	3	3	3	4	3	4	5	3	5	4	4	5	5	3	3	3	3	2	3	5	4
182	1	2	0	1	1	2	2	1	1	1	1	2	1	2	2	1	2	1	1	1	1	2	2	2	1	1	5	5	4	5	5	4	5	5	4	4	3	4	5	4	4	2	3	2	2	4	3	3	4
183	0	1	1	3	3	4	3	4	4	3	4	4	5	4	4	5	3	4	5	3	2	5	3	2	4	2	3	3	3	4	4	3	4	3	4	3	4	5	3	3	4	1	2	3	2	2	2	3	3
184	1	5	0	2	1	2	2	1	2	3	2	1	3	1	1	1	3	3	2	2	2	1	2	3	3	4	4	4	3	1	1	4	3	4	5	2	3	4	3	3	4	4	5	5	5	5	4	4	5
185	0	4	0	5	4	4	5	5	4	5	3	4	4	4	4	2	3	3	2	3	2	2	2	2	3	5	4	4	4	3	1	4	4	4	5	4	4	3	5	4	5	2	4	3	3	4	3	4	4
186	1	1	1	4	4	4	5	4	4	4	3	3	5	4	5	5	3	5	3	4	5	4	3	5	3	4	2	2	2	1	1	1	4	4	4	2	3	3	1	1	2	3	4	3	4	3	3	5	3
187	0	1	0	3	2	2	3	2	3	3	4	3	2	3	2	2	2	4	2	3	1	2	1	1	1	2	3	4	3	3	3	4	3	3	4	3	4	4	3	3	3	2	2	2	3	1	2	4	3
188	0	3	1	2	2	2	2	2	2	1	3	2	2	1	2	1	2	4	1	2	2	2	1	4	3	3	4	4	4	3	4	4	4	4	3	4	1	4	3	3	4	3	2	2	1	1	3	3	3
189	1	3	1	1	3	1	1	1	1	2	2	2	2	1	2	1	2	2	1	1	1	1	1	1	1	1	5	5	5	4	4	5	5	5	5	4	4	4	4	5	5	4	5	3	4	4	4	5	3
190	1	3	0	3	3	4	2	4	4	3	2	3	2	2	2	2	3	3	1	2	2	1	1	2	2	3	4	4	4	4	4	5	5	5	4	4	5	5	5	4	5	5	4	5	5	5	5	5	4
191	1	5	1	2	2	2	3	1	1	1	2	3	2	2	3	2	3	2	2	2	1	2	1	2	2	1	4	5	5	4	5	3	3	3	4	3	3	1	1	2	1	3	3	2	2	3	3	3	4
192	0	2	0	5	5	4	5	4	4	5	2	4	3	1	1	1	2	1	2	2	2	2	2	3	3	2	5	5	5	2	3	4	4	4	5	5	5	5	4	5	4	4	2	4	5	3	3	3	4
193	0	4	0	2	1	3	2	1	1	2	2	2	2	2	2	1	3	2	1	1	2	2	1	3	1	1	4	4	4	3	3	4	5	4	4	5	5	4	5	5	5	4	5	4	5	5	5	5	5
194	0	2	1	2	1	1	1	1	1	1	1	1	1	1	1	1	2	1	1	1	1	1	2	1	1	1	5	5	4	4	5	5	5	5	4	5	5	5	5	5	5	4	5	4	5	5	4	5	5
195	1	1	0	2	2	2	2	1	1	1	2	2	2	2	1	1	3	2	1	2	1	1	1	1	2	1	4	4	3	3	3	2	1	3	4	3	3	3	3	2	2	2	3	4	3	1	3	1	4
196	1	3	0	1	1	2	1	1	2	2	2	3	3	3	4	2	3	3	1	2	3	2	2	1	1	1	5	4	5	3	3	4	4	4	5	3	3	4	5	4	5	5	4	4	5	5	4	5	4
197	0	3	0	4	3	4	3	3	5	5	5	4	4	3	4	3	5	4	5	2	3	5	2	3	3	3	4	5	4	4	3	5	4	4	5	4	4	3	4	3	3	3	2	3	3	3	4	5	3
198	0	3	1	2	1	1	1	1	2	2	2	1	1	1	1	1	3	1	2	2	2	2	1	3	3	3	4	4	4	4	3	4	4	4	4	4	3	4	4	3	2	5	5	4	5	5	4	5	4
199	1	3	1	5	3	4	3	3	4	4	3	5	4	4	3	4	5	4	3	4	3	5	5	5	5	2	4	3	4	5	5	5	4	5	5	4	3	4	3	3	4	4	5	5	5	5	4	5	4
200	1	2	0	2	2	1	3	2	2	1	4	1	2	1	3	2	2	1	3	3	2	2	2	2	2	1	3	3	2	3	3	3	3	1	4	3	3	4	1	4	4	3	2	3	3	2	2	3	3
201	0	3	0	2	1	2	1	2	1	1	1	1	1	1	1	1	1	1	1	2	1	2	2	3	2	1	4	4	4	4	4	4	5	5	5	5	5	5	5	5	5	4	5	5	4	5	5	5	4
202	0	2	0	3	2	3	5	2	3	3	2	2	4	2	4	2	3	2	1	2	1	2	2	2	3	2	4	4	4	3	1	3	1	3	3	3	3	3	3	1	3	2	3	2	3	4	3	4	2
203	1	2	1	5	2	3	3	4	2	1	2	4	2	4	5	4	3	4	3	4	3	2	2	4	3	3	3	4	3	1	3	4	4	4	3	4	4	4	5	3	4	4	5	5	5	5	5	5	5
204	1	3	0	3	5	5	4	5	3	4	5	4	4	4	5	4	4	5	5	5	5	4	3	5	3	2	4	4	4	2	3	1	3	1	1	1	3	4	1	3	2	4	2	2	2	3	2	3	2
205	1	3	1	5	4	3	5	4	4	3	4	4	4	3	4	3	5	4	5	3	5	3	3	3	3	2	3	2	1	1	3	2	3	3	2	3	3	3	3	3	2	3	2	3	4	3	3	3	4
206	0	3	0	4	5	3	3	4	5	5	3	2	2	3	2	1	3	3	5	3	3	5	3	3	4	4	4	4	5	3	5	3	1	2	3	3	3	3	1	2	2	1	2	2	2	3	2	3	2
207	0	5	1	1	2	1	2	1	1	2	4	2	4	3	1	2	3	3	2	2	2	1	2	1	1	3	2	2	3	3	2	5	4	5	4	4	3	3	3	4	4	2	4	4	3	5	3	2	4
208	0	2	1	2	2	2	2	2	2	1	1	2	2	1	1	1	1	1	1	3	2	2	1	1	1	2	5	5	4	3	3	4	5	5	4	5	4	4	3	4	5	3	4	4	3	5	3	5	4
209	1	1	0	3	2	3	4	2	2	2	4	5	3	3	5	3	5	4	3	2	4	3	3	3	3	1	3	3	3	2	1	4	3	4	4	4	4	4	4	5	5	2	2	1	2	3	2	2	3
210	0	2	1	2	2	2	1	1	1	1	2	1	1	2	2	2	3	1	2	3	2	2	2	3	5	3	4	3	3	4	4	4	4	4	3	1	1	3	3	4	3	4	4	4	4	5	4	5	4
211	0	4	0	3	5	3	4	3	3	3	4	4	2	4	4	1	4	3	3	3	5	4	3	3	4	2	3	4	4	3	1	3	1	3	3	2	4	3	2	1	1	4	2	3	4	5	4	5	4
212	0	4	0	1	2	1	2	1	2	1	2	2	1	2	2	2	2	1	1	2	1	2	1	3	4	2	5	4	5	5	3	5	4	5	4	4	5	5	5	3	5	3	4	4	4	5	4	4	4
213	1	2	1	2	1	2	2	1	3	2	2	3	3	2	3	3	3	2	3	3	2	2	3	2	3	1	1	2	1	3	2	3	3	2	3	2	3	1	3	1	2	3	3	3	3	1	3	2	3
214	1	2	0	5	5	3	3	4	4	5	2	1	4	3	3	2	3	3	3	2	3	4	3	3	3	2	2	1	1	1	1	1	3	4	3	3	3	3	1	3	3	2	2	2	2	1	3	3	4
215	0	2	0	3	3	3	3	2	3	2	4	2	2	2	2	4	2	2	3	2	3	3	2	3	5	4	4	4	4	3	4	3	4	3	3	2	3	4	4	3	3	3	3	3	5	5	5	5	3
216	0	3	0	2	3	3	2	3	2	5	1	1	1	2	1	1	3	1	3	1	1	2	1	2	1	1	4	5	4	4	4	4	4	3	4	5	4	4	4	4	5	3	5	4	3	5	4	5	4
217	0	4	1	3	3	4	3	3	4	4	1	1	2	2	2	1	1	2	4	4	3	3	3	3	3	2	5	5	4	4	4	4	4	3	3	3	3	2	3	3	3	3	2	4	2	4	5	3	3
218	0	1	1	4	4	4	5	3	5	4	3	4	3	4	4	3	3	4	1	2	2	2	1	2	3	4	4	4	4	4	5	3	3	4	3	3	5	4	5	5	5	4	4	4	5	3	4	5	4
219	0	1	1	1	3	1	2	1	1	1	3	2	1	3	2	2	3	2	1	1	1	1	2	5	2	3	4	5	4	2	3	5	5	5	4	5	5	5	5	5	5	5	4	4	3	5	4	5	4
220	0	4	1	3	2	3	2	3	3	1	3	4	3	3	4	3	3	3	1	2	1	2	1	1	2	2	2	1	2	1	2	2	3	3	3	2	4	4	3	3	4	3	3	2	5	3	3	4	4
221	0	4	1	2	2	1	2	2	1	2	1	2	2	2	2	2	2	2	2	3	2	1	1	2	3	3	5	5	5	3	4	4	4	5	4	4	5	5	5	5	4	3	4	4	5	5	5	5	5
222	0	1	1	4	4	2	3	3	2	2	2	2	1	2	2	2	3	3	2	5	3	1	2	3	3	3	3	4	4	3	3	3	3	1	3	4	3	5	5	3	4	3	4	3	3	3	2	2	4
223	1	3	0	2	2	3	2	2	3	2	1	1	1	1	1	1	2	2	2	2	4	1	2	2	3	3	4	3	4	3	3	4	3	4	4	1	1	2	2	2	2	2	3	3	3	4	2	3	4
224	0	3	0	3	1	2	2	3	5	1	3	1	2	4	4	2	2	2	2	2	2	1	1	1	1	1	2	1	1	4	4	4	4	4	4	3	4	3	3	3	3	3	3	3	2	3	3	3	4
225	1	3	0	3	1	3	4	3	2	3	1	2	1	1	1	1	2	2	2	2	3	2	1	1	2	1	5	5	5	5	4	5	5	5	4	4	4	5	2	3	3	4	5	5	4	5	5	5	5
226	0	5	1	3	2	2	2	3	3	3	4	4	4	3	3	2	3	3	3	2	3	3	1	3	5	5	4	2	3	4	4	3	4	4	4	4	4	4	4	4	4	4	4	4	4	5	3	5	5
227	0	5	1	2	2	2	2	1	1	2	1	2	2	1	2	1	1	1	3	3	2	2	2	2	1	1	2	4	3	4	3	3	1	4	4	1	3	4	3	1	2	3	2	2	2	3	3	2	2
228	0	1	0	2	1	2	2	2	1	1	4	4	3	4	4	4	5	3	4	4	3	3	3	2	5	3	5	5	5	4	5	4	4	5	4	4	5	5	4	4	5	3	5	3	4	5	4	5	5
229	0	3	0	2	3	2	4	2	3	2	3	3	2	3	2	3	4	2	3	2	3	2	2	2	2	1	4	3	3	1	4	3	3	4	4	4	3	4	2	3	3	3	2	3	3	3	1	3	2
230	0	2	0	2	3	1	2	1	2	3	1	2	1	1	1	1	2	2	2	1	1	2	1	3	3	2	5	5	5	5	4	5	4	5	4	5	5	4	4	5	5	4	5	5	4	5	3	5	4
231	1	4	0	2	1	1	1	2	3	2	2	3	1	3	1	2	3	2	2	2	2	2	1	2	2	2	5	4	4	5	5	5	4	5	5	3	4	5	5	5	5	3	3	5	4	5	5	5	4
232	0	2	1	3	5	5	4	5	3	3	3	4	4	5	2	5	3	3	5	4	3	3	3	3	3	3	1	1	1	3	3	3	1	1	1	3	4	3	4	4	3	1	3	3	3	4	3	4	3
233	0	1	0	5	3	5	3	3	4	3	4	2	2	3	2	2	3	3	2	2	2	2	1	3	3	3	4	4	4	4	4	3	4	3	4	5	4	4	4	4	4	5	4	5	5	5	5	5	4
234	0	2	0	5	5	5	4	5	4	5	4	5	3	4	4	5	4	4	2	3	3	4	5	5	4	5	3	4	3	3	3	4	5	4	4	5	4	4	4	4	5	4	4	4	4	3	4	5	4
235	1	4	1	4	3	4	3	5	3	5	4	3	4	3	2	2	3	5	4	3	3	5	3	3	2	5	3	2	1	3	3	3	3	3	4	3	3	5	5	4	4	3	2	4	4	3	3	5	4
236	1	5	1	3	5	4	2	3	2	3	2	4	3	1	4	4	3	3	3	3	3	4	3	2	2	2	4	3	4	3	3	3	3	4	3	3	4	4	4	3	3	1	2	3	3	4	3	2	3
237	0	2	0	2	1	2	2	1	1	2	2	4	3	4	2	3	3	5	3	1	3	3	3	2	2	1	4	5	5	5	5	4	4	4	5	4	5	5	5	5	4	4	4	4	5	5	4	5	5
238	1	1	0	3	3	1	2	2	3	2	2	1	1	2	1	1	2	3	1	1	2	1	1	1	1	1	5	5	5	5	4	5	4	5	5	3	3	1	3	3	3	4	4	4	4	5	4	5	5
239	0	2	1	1	2	1	1	2	2	1	3	2	2	1	2	2	2	2	1	1	1	1	1	1	1	2	5	5	5	5	4	4	4	3	4	3	3	3	3	2	5	3	5	4	2	2	3	4	4
240	0	3	0	2	1	1	1	1	1	3	2	2	2	2	1	2	1	3	2	2	2	2	1	2	1	1	4	4	3	3	4	2	3	3	4	4	3	4	3	3	4	4	4	5	4	5	4	5	4
241	0	4	0	2	2	1	2	3	2	2	1	1	3	1	2	1	1	1	1	2	1	2	3	1	1	2	5	5	4	5	4	3	3	4	4	4	5	5	5	5	5	5	5	5	5	5	4	5	5
242	0	2	0	3	3	5	3	4	3	3	4	4	4	4	2	2	3	3	3	3	3	4	3	3	5	5	3	3	2	1	3	3	4	3	2	1	4	4	4	4	4	3	2	3	4	5	3	4	3
243	1	1	1	2	2	1	2	2	4	3	1	1	1	1	1	1	2	3	1	2	1	2	2	3	2	2	5	5	4	4	4	3	4	4	4	3	4	2	3	3	2	5	4	5	4	5	4	5	5
244	1	4	0	2	2	2	2	2	2	1	2	3	2	1	3	4	2	2	3	4	3	5	3	2	3	2	4	4	4	4	4	4	4	4	3	5	4	5	5	5	5	5	4	5	5	5	4	5	4
245	1	4	1	2	3	2	2	3	2	3	4	2	3	2	1	3	2	2	2	2	1	1	2	3	3	4	4	4	4	3	3	3	4	3	4	1	2	3	2	2	2	5	3	3	3	3	2	4	4
246	0	5	1	2	2	2	1	2	2	3	1	1	1	1	1	1	2	1	2	1	1	2	2	2	2	2	5	5	5	4	5	5	5	5	5	3	4	4	3	3	3	5	4	5	5	5	5	5	5
247	1	1	1	3	3	1	3	2	1	5	2	1	2	2	2	1	3	2	3	2	2	3	2	3	1	3	4	4	4	2	4	4	4	4	4	4	4	5	5	5	5	5	5	4	5	5	5	4	5
248	1	1	1	5	3	3	3	4	3	4	3	4	2	4	2	5	2	3	3	3	3	2	2	3	2	2	4	4	4	3	4	4	4	5	5	3	4	4	3	3	3	3	4	4	5	4	4	5	4
249	1	1	1	4	3	3	3	4	4	5	4	4	4	3	2	2	4	3	3	3	5	4	3	3	5	4	5	4	4	5	3	4	4	4	4	3	4	4	5	5	4	3	3	2	4	4	3	5	3
250	1	4	0	3	2	2	2	3	2	2	2	2	2	1	2	2	2	2	2	3	3	3	3	2	2	1	3	1	2	4	4	5	5	4	5	3	3	4	5	5	4	4	2	4	4	3	4	3	4
251	0	2	1	2	2	3	2	2	1	3	1	1	2	1	1	1	1	1	2	1	1	1	2	1	1	1	4	4	3	3	3	1	2	1	1	3	3	3	3	3	2	2	3	1	2	3	3	1	3
252	0	1	1	2	2	1	2	3	1	2	3	4	3	4	4	5	3	3	2	2	2	2	1	2	1	3	4	4	4	3	3	4	4	4	4	4	4	3	5	4	4	4	4	5	5	5	5	5	5
253	0	3	0	2	1	1	2	1	1	1	1	1	1	1	1	1	2	1	1	1	1	1	2	2	1	1	4	4	3	4	4	4	4	5	4	2	3	4	4	4	3	3	5	3	4	5	4	4	4
254	0	4	1	1	2	1	1	2	1	1	1	3	2	1	1	1	1	2	1	2	2	1	1	2	1	2	4	4	3	3	1	4	4	5	5	4	4	4	4	4	5	3	4	4	4	5	5	4	4
255	0	4	0	2	1	2	2	1	3	1	2	2	2	2	3	1	3	2	2	3	2	4	3	3	4	5	5	4	5	4	5	3	3	3	3	5	5	5	5	5	5	4	5	5	5	5	5	5	4
256	1	3	0	1	1	2	1	1	2	1	2	1	3	2	3	2	2	4	2	2	2	2	2	4	5	5	5	5	5	5	5	5	5	5	5	4	4	5	5	4	5	5	4	5	5	5	5	5	5
257	0	3	1	2	2	1	2	1	1	1	2	2	2	1	2	1	1	1	2	1	1	1	1	2	2	2	4	3	3	5	5	5	5	5	4	4	5	5	5	4	5	4	5	4	5	5	5	5	4
258	0	5	0	3	3	4	4	4	3	4	1	1	2	1	1	1	1	1	2	3	2	2	2	2	3	2	3	3	3	3	4	3	3	4	3	3	4	3	4	4	3	4	4	4	4	5	4	5	4
259	0	4	1	2	1	1	1	1	1	1	1	1	1	1	1	1	2	2	1	2	1	1	1	1	2	1	3	4	3	4	4	4	3	3	4	5	4	4	5	5	5	5	4	5	5	5	5	5	5
260	1	4	1	2	1	2	2	2	2	2	2	5	5	3	5	4	3	4	1	1	2	1	1	2	2	1	4	3	4	4	4	5	5	5	4	4	3	3	4	3	2	2	3	3	3	4	3	3	2
261	0	3	0	2	1	1	2	1	1	1	2	4	2	4	3	3	3	5	2	5	3	3	1	3	2	3	4	1	3	3	3	3	3	3	3	4	4	4	5	3	5	5	5	4	5	5	4	5	4
262	0	4	0	2	2	4	3	5	2	3	4	5	4	4	5	3	5	3	2	2	3	4	2	4	3	3	4	4	4	3	4	4	4	5	4	5	4	5	5	3	5	5	4	4	4	5	4	5	5
263	1	3	1	4	4	4	3	4	3	5	1	3	1	2	2	1	3	2	2	2	2	3	1	3	2	2	4	3	3	1	1	3	3	4	4	3	4	4	4	4	3	3	2	3	4	3	3	3	1
264	0	3	0	1	1	2	1	1	1	1	1	1	1	2	2	1	1	2	1	2	2	1	1	2	2	1	5	5	4	3	4	3	4	4	4	4	5	4	5	4	5	4	4	3	4	5	5	5	4
265	1	3	1	1	2	1	2	1	1	2	1	3	2	1	2	3	1	2	2	2	2	1	2	2	2	3	3	3	4	4	4	4	4	4	5	5	4	5	5	5	5	5	5	5	4	5	4	5	5
266	0	1	1	2	2	2	3	1	1	1	4	4	2	4	5	5	5	4	5	3	3	5	4	3	4	5	4	4	4	3	3	3	5	4	4	4	3	5	4	4	5	5	3	4	4	3	4	3	3
267	1	5	0	2	2	2	1	1	2	1	1	2	2	1	1	2	1	2	1	2	1	1	1	1	2	3	5	5	5	4	4	4	4	4	4	4	5	5	5	5	5	4	5	5	4	5	5	5	5
268	1	2	0	4	4	4	3	3	3	5	2	2	2	3	3	3	3	3	3	3	3	3	3	2	3	2	3	3	3	4	4	4	4	3	4	4	4	3	4	3	5	4	3	3	3	4	3	5	5
269	0	1	1	4	3	4	5	3	4	5	4	4	4	4	3	4	4	4	3	3	4	5	5	5	3	5	3	3	3	3	3	2	3	3	1	3	3	2	3	2	3	3	4	1	3	3	3	5	3
270	1	1	0	4	3	3	3	5	3	4	5	4	5	3	2	4	5	4	2	4	3	4	3	4	5	3	1	3	1	1	3	1	4	4	4	5	4	4	4	4	5	5	5	4	5	5	5	5	4
271	0	1	0	2	4	3	2	2	2	2	2	1	1	2	1	2	1	2	2	2	3	3	2	2	1	3	5	4	5	5	3	4	4	4	5	5	4	4	5	4	5	4	5	5	5	5	5	4	5
272	1	2	1	5	4	5	4	5	4	5	2	2	2	3	2	2	3	2	3	2	2	2	4	2	3	3	1	1	1	3	1	3	1	3	3	4	3	4	3	1	3	4	2	3	2	5	3	5	4
273	1	1	1	1	2	1	2	2	2	2	1	2	1	1	1	2	2	1	1	3	1	1	1	1	2	1	5	5	4	4	5	3	5	5	3	4	5	5	4	5	5	4	3	4	4	5	4	5	4
274	0	3	1	4	3	4	3	3	3	4	3	3	5	4	2	4	3	3	3	4	5	2	3	3	3	3	4	4	5	3	3	4	4	4	4	4	4	4	5	4	5	3	3	4	3	4	4	4	4
275	1	4	0	4	3	4	4	4	4	4	4	4	4	3	5	3	5	4	3	3	4	3	2	3	3	3	3	2	3	5	5	4	4	4	3	4	2	2	4	3	3	2	2	3	3	4	3	2	2
276	1	1	0	3	4	3	3	3	3	4	2	3	4	2	5	2	4	3	4	3	2	3	5	5	3	5	5	5	5	4	5	4	4	4	3	3	5	4	4	4	2	4	3	4	5	5	4	5	4
277	0	3	1	3	4	3	4	3	2	3	2	2	2	2	4	3	4	3	2	3	3	4	3	2	1	3	3	2	1	1	2	1	3	2	1	3	5	4	4	4	5	3	4	3	4	3	3	3	3
278	1	1	0	3	4	5	3	3	3	5	3	3	2	1	2	3	3	5	3	3	3	3	2	4	3	3	4	3	3	3	3	3	2	2	4	3	3	2	3	4	3	1	3	3	2	4	3	3	4
279	1	3	1	4	3	5	3	3	4	5	3	3	5	4	4	2	2	3	5	3	3	4	3	2	3	2	3	2	1	1	2	1	3	1	1	3	3	4	3	3	4	4	3	3	4	5	4	5	4
280	1	1	0	2	2	3	2	5	3	3	4	4	4	3	2	3	2	3	2	3	5	2	3	3	4	5	5	5	5	4	5	3	4	5	5	4	4	4	3	3	5	4	3	2	3	1	4	4	3
281	0	2	1	2	1	2	1	2	1	1	2	2	2	2	2	2	3	2	1	1	1	1	1	4	2	3	5	5	5	3	5	5	4	4	4	4	5	4	4	4	4	3	4	3	4	5	4	5	4
282	0	3	1	3	3	3	2	1	4	2	2	2	2	3	3	4	3	2	4	5	3	2	5	3	3	3	3	3	3	4	3	3	3	4	4	3	5	4	5	5	5	4	4	4	5	3	4	4	5
283	1	3	1	3	3	5	4	3	4	4	4	4	4	3	4	3	3	3	3	3	4	2	4	3	4	3	1	1	4	3	3	3	1	2	3	2	3	2	1	2	1	2	2	3	2	1	2	1	3
284	0	4	1	2	1	1	2	1	2	2	2	2	2	2	1	1	1	3	2	2	3	2	3	3	1	1	3	3	3	4	5	3	1	3	5	3	4	2	4	3	4	3	3	4	3	2	3	3	3
285	0	3	0	2	2	1	1	1	1	2	1	1	1	1	1	2	2	1	1	1	1	1	2	1	2	1	3	3	2	3	3	2	2	3	3	3	3	3	3	2	2	3	1	3	3	3	2	3	2
286	0	2	0	3	2	2	3	3	2	3	1	1	1	2	1	1	1	2	1	1	1	1	1	1	1	2	4	4	3	4	4	4	4	3	4	3	3	4	1	1	3	1	2	3	3	3	3	4	3
287	0	2	0	1	2	1	1	2	1	2	2	1	1	1	2	1	2	1	2	2	3	2	2	3	3	3	3	3	3	4	4	2	4	2	3	3	4	3	3	2	4	3	3	5	3	5	4	3	4
288	1	1	0	3	3	3	2	2	3	1	4	5	3	4	4	5	3	3	3	2	2	2	4	2	2	2	3	2	3	3	1	3	3	3	3	1	2	3	1	2	3	4	4	4	4	5	3	5	4
289	0	3	1	1	1	1	1	1	1	1	2	1	1	1	1	1	1	1	2	1	1	1	1	1	1	1	5	5	5	3	4	5	5	5	5	4	4	5	4	5	4	5	4	4	5	5	4	5	4
290	1	1	0	1	2	1	2	1	1	1	1	1	1	1	2	1	2	1	3	3	3	2	3	2	1	1	4	4	4	4	4	4	3	4	3	4	5	5	5	5	5	4	5	4	4	5	4	4	5
291	0	5	1	2	1	2	2	2	2	3	2	2	4	3	2	3	4	3	2	1	3	2	1	2	2	1	4	4	4	5	5	3	4	4	3	3	4	4	5	4	4	5	1	3	2	3	4	3	4
292	0	2	1	4	2	4	4	2	3	4	4	3	5	2	5	5	5	5	3	4	3	3	3	3	5	2	5	4	5	3	3	4	5	5	4	3	3	3	3	1	3	4	3	3	3	3	4	4	4
293	1	4	1	4	5	4	3	2	3	3	1	1	3	3	2	1	2	3	5	5	3	3	5	2	2	3	4	4	4	3	4	4	4	4	4	3	3	4	2	3	3	3	4	4	4	3	4	2	4
294	1	1	1	3	4	5	4	4	3	5	1	2	2	1	2	2	2	3	2	3	2	2	3	4	4	3	1	4	3	3	3	4	4	4	4	3	4	3	2	3	1	3	4	3	3	4	2	5	4
295	0	1	0	2	4	2	2	4	2	3	3	4	3	3	4	2	1	2	2	1	2	1	1	3	2	1	4	4	4	3	3	5	5	5	5	3	3	3	2	3	1	4	2	2	4	4	2	2	3
296	1	2	1	1	1	2	3	1	2	1	2	3	2	2	4	2	3	3	2	4	3	5	2	5	3	3	4	4	4	3	1	4	4	5	5	4	4	4	4	4	4	5	4	5	5	5	4	5	5
297	1	1	1	3	5	4	3	5	5	4	5	2	3	5	3	4	3	5	5	3	3	2	4	3	3	4	2	2	3	2	2	2	1	1	2	3	1	3	3	1	2	3	2	1	2	1	3	2	2
298	0	2	1	2	1	1	1	1	1	1	2	4	3	2	4	3	3	2	2	2	1	2	1	3	3	4	5	5	5	4	4	5	5	5	5	3	3	4	4	4	5	4	4	5	4	5	5	5	5
299	0	4	0	2	2	1	1	1	1	2	2	1	3	2	2	1	1	1	1	1	2	2	1	2	1	1	5	5	5	2	3	4	4	4	4	5	5	4	5	5	5	5	5	4	5	5	5	5	5
300	1	2	1	2	1	2	2	1	1	1	3	4	3	5	5	4	3	3	2	2	2	2	1	3	3	2	4	4	4	3	3	3	5	4	5	4	4	5	5	4	5	5	5	5	5	5	5	5	5
301	1	1	1	2	1	1	2	2	1	3	3	2	3	4	1	2	2	2	2	2	1	2	1	3	3	2	4	2	4	4	3	4	3	3	3	4	5	4	5	4	5	4	4	4	3	2	4	3	4
302	1	2	0	2	2	2	2	1	1	1	2	2	2	2	4	2	3	3	3	3	2	1	2	2	1	2	4	3	4	4	4	4	4	5	5	3	1	2	3	2	3	2	4	3	3	5	4	5	4
303	0	3	0	2	1	2	4	1	3	3	2	2	2	2	2	3	3	3	2	2	2	2	2	1	1	2	4	4	4	4	4	4	3	4	4	3	3	4	4	3	5	4	3	3	2	5	3	3	3
304	0	2	0	2	2	1	2	1	2	1	1	2	2	1	2	2	3	1	1	1	1	1	1	2	1	1	3	3	4	3	3	3	3	4	4	5	4	1	3	3	4	3	3	1	4	3	2	2	2
305	0	1	1	4	4	3	3	4	3	3	3	2	3	3	4	2	3	2	2	2	2	2	2	3	3	2	2	3	3	3	3	1	2	2	2	5	4	4	5	4	5	3	3	3	3	5	3	1	2
306	0	2	1	4	3	2	3	3	3	4	4	4	5	3	5	4	4	5	5	3	5	3	3	5	4	5	4	4	4	2	3	3	4	3	1	4	4	5	4	5	5	4	4	3	5	5	4	5	4
307	1	3	1	3	3	3	3	3	4	3	2	2	1	2	1	2	3	1	1	2	3	2	2	3	2	2	3	4	4	3	3	4	4	4	4	5	5	5	5	5	5	4	5	3	5	5	4	3	5
308	0	1	1	2	2	2	2	2	2	2	4	5	3	2	5	4	3	4	5	3	5	4	3	4	3	5	1	2	1	3	2	1	1	2	4	2	1	2	1	1	2	3	1	3	2	1	1	2	3
309	0	3	1	4	2	3	3	5	2	4	2	3	4	3	3	2	3	4	3	3	5	3	4	3	2	1	5	5	5	3	3	3	3	4	3	4	5	5	5	5	5	3	2	3	2	5	4	3	3
310	0	4	0	1	2	2	2	1	1	1	2	1	1	1	1	1	1	2	1	2	1	1	3	3	1	2	5	5	5	5	5	4	5	5	4	4	5	3	4	5	4	5	4	3	4	4	3	4	4
311	1	3	0	2	2	2	2	3	2	2	2	3	3	4	4	2	3	3	2	4	3	3	3	3	1	2	3	3	1	3	3	4	3	3	3	3	4	5	4	3	3	4	3	4	5	5	3	5	5
312	0	3	1	2	2	2	2	2	2	2	1	2	2	1	3	1	1	3	1	1	1	1	1	1	1	1	4	4	4	4	5	4	3	3	4	4	5	4	5	5	5	5	4	4	5	5	4	5	5
313	0	3	0	3	5	4	4	3	3	3	2	4	4	3	3	4	4	3	5	3	3	4	5	5	3	3	2	2	1	3	1	2	3	3	3	3	3	2	4	4	3	1	2	3	3	1	3	2	2
314	0	2	1	2	1	1	2	3	2	1	1	3	1	1	2	2	2	2	1	2	2	1	1	1	1	1	3	4	4	3	3	4	4	5	5	4	4	4	3	3	4	3	4	3	3	3	4	4	4
315	1	1	1	4	4	4	4	5	3	3	2	2	4	4	4	5	3	3	3	4	5	4	5	3	3	2	4	4	4	4	4	3	4	5	3	2	1	1	3	3	3	3	4	3	2	2	3	3	2
316	0	1	1	5	4	5	4	4	3	4	2	4	5	3	4	5	3	3	5	4	3	5	5	3	3	3	3	3	1	3	2	3	2	3	1	4	4	4	5	4	4	1	1	3	2	1	3	2	1
317	1	4	1	2	1	1	1	1	1	1	1	5	3	4	4	3	2	3	1	3	2	1	1	1	1	1	4	5	5	4	4	5	5	5	5	3	3	3	1	2	3	4	3	3	2	3	3	3	2
318	0	3	0	2	3	2	2	1	2	2	3	3	2	1	1	2	1	2	2	2	2	2	2	1	3	3	5	5	5	5	4	4	3	4	3	4	4	4	4	5	5	4	4	3	2	5	4	3	3
319	1	1	1	2	2	1	2	2	3	1	2	2	1	2	1	1	1	1	1	2	1	1	1	3	3	3	4	4	4	3	4	4	4	5	5	4	5	5	5	4	5	5	5	3	5	5	5	5	4
320	0	2	1	4	3	2	3	2	2	4	4	3	2	2	2	2	3	2	3	4	3	4	3	2	3	3	4	2	2	3	4	1	4	3	1	5	5	5	5	5	5	4	4	3	4	3	4	4	5
321	0	1	0	3	3	4	3	3	4	2	4	1	2	3	3	1	3	1	5	5	2	3	4	2	2	3	1	1	1	3	2	4	3	5	4	3	3	4	4	4	4	1	2	1	3	3	3	5	4
322	0	3	1	5	2	5	4	4	4	5	4	4	5	4	5	5	3	4	3	3	5	4	5	5	5	5	3	1	1	4	4	2	3	2	2	2	3	3	5	4	3	5	4	4	5	5	5	5	4
323	0	3	1	2	2	1	2	1	1	1	1	1	2	2	1	2	2	1	2	2	1	2	1	2	1	1	5	4	4	3	3	4	4	4	4	4	4	4	4	5	5	4	3	4	4	5	4	5	4
324	1	4	0	2	1	2	2	2	2	3	1	1	1	1	1	2	1	1	2	1	1	1	2	2	2	3	3	2	1	5	4	5	5	5	5	4	5	5	5	5	5	5	5	5	5	5	5	5	5
325	1	1	0	5	5	4	4	4	2	3	4	2	4	3	3	3	5	4	2	3	5	4	2	3	3	3	4	4	4	1	1	3	3	3	4	4	3	3	2	4	4	3	3	3	3	5	3	4	3
326	1	3	1	3	4	2	2	4	2	3	4	3	5	4	5	3	5	5	3	3	3	4	3	3	3	5	4	3	4	3	4	3	4	3	3	4	3	5	4	2	3	3	3	3	3	3	2	2	3
327	0	4	1	2	1	1	2	1	2	2	2	1	3	2	2	1	2	1	1	2	2	1	1	1	1	1	2	2	2	3	3	1	2	1	1	3	1	2	2	3	1	3	4	3	3	1	4	3	4
328	1	3	1	3	4	3	3	3	2	2	3	4	2	3	3	3	3	4	5	4	5	4	3	1	1	1	4	4	5	3	2	5	4	5	5	1	4	3	2	3	2	4	4	4	4	3	4	5	4
329	1	4	1	4	4	2	5	3	3	3	3	3	3	4	5	5	4	3	4	3	2	3	3	4	2	3	3	2	1	3	2	3	3	3	2	3	4	3	4	3	4	4	3	4	3	5	4	5	5
330	1	4	0	3	1	1	3	3	1	2	2	4	2	2	2	3	3	5	3	4	5	2	5	5	3	5	1	3	2	4	3	4	4	4	5	3	4	4	3	3	4	1	2	3	2	3	2	2	4
331	0	2	1	1	1	2	2	3	1	1	3	2	4	3	4	3	3	3	2	1	2	2	3	2	3	1	4	5	5	4	4	4	4	4	4	5	5	5	5	4	5	3	4	4	5	5	4	5	4
332	0	1	1	3	4	3	3	3	2	3	4	2	3	5	2	2	2	2	3	2	2	2	2	3	5	3	5	5	5	4	5	4	4	5	4	5	4	4	5	4	5	4	5	5	5	5	4	5	5
333	0	4	0	3	3	3	2	3	4	4	3	2	4	4	2	2	3	3	3	3	2	5	3	3	5	3	5	5	5	5	5	4	3	4	3	4	5	5	4	3	5	4	4	3	2	2	3	5	3
334	0	3	1	3	5	4	3	3	3	2	2	4	3	2	3	1	3	3	3	2	3	2	2	3	4	5	5	5	5	4	5	4	5	4	4	3	4	3	3	3	3	3	2	2	3	3	3	2	1
335	1	4	1	3	2	3	2	3	4	3	2	1	2	2	4	2	2	2	5	2	5	2	5	2	3	1	3	3	4	4	4	1	1	3	1	1	3	1	2	3	2	1	1	2	2	1	3	3	2
336	1	2	0	5	3	5	4	4	3	5	1	2	2	1	2	1	2	1	2	1	2	1	2	2	3	4	4	4	4	4	5	5	5	5	4	3	3	3	2	2	4	4	5	4	5	5	4	4	4
337	0	3	1	1	1	3	1	1	1	1	4	3	2	3	2	1	2	2	3	3	3	5	2	2	2	3	3	4	2	3	3	4	5	5	5	3	3	3	1	3	3	4	1	3	2	3	3	4	1
338	0	2	0	5	2	4	3	3	3	4	3	4	5	3	4	5	2	2	3	3	3	3	3	5	3	3	1	1	1	3	1	3	4	5	4	3	4	2	1	3	3	2	2	2	3	2	3	2	2
339	1	1	0	4	3	3	4	4	5	3	4	3	3	4	4	2	3	3	3	4	3	4	4	5	3	3	3	1	2	4	4	4	3	3	3	3	3	3	3	3	3	3	3	3	4	5	3	4	3
340	0	2	0	2	3	2	2	2	3	3	2	3	2	3	3	2	2	2	3	3	3	2	3	3	3	2	3	2	3	3	3	3	3	3	4	4	3	2	3	4	3	3	1	3	2	2	3	3	2
341	1	4	1	3	2	2	3	2	3	3	1	2	1	1	1	1	1	1	2	1	1	1	1	2	1	1	4	4	4	3	1	3	3	4	5	4	3	3	3	3	2	4	4	3	3	3	4	3	3
342	0	3	0	2	1	1	2	2	1	1	1	3	2	1	2	2	1	1	1	2	2	1	2	1	1	1	4	4	4	4	4	4	4	5	5	3	4	4	5	3	5	5	5	5	5	5	5	5	5
343	1	4	1	2	2	2	2	2	2	2	3	3	2	2	2	2	3	2	5	2	2	2	2	3	3	5	2	3	2	3	4	3	4	3	3	1	3	3	2	3	2	3	3	3	2	2	3	3	2
344	0	3	0	3	3	3	3	2	1	5	2	4	5	4	2	5	3	3	2	4	4	3	3	3	3	3	3	3	3	2	3	3	4	4	4	3	3	2	1	2	3	4	3	3	2	1	3	2	4
345	0	3	0	4	2	3	3	4	2	2	3	2	4	3	4	2	3	1	1	2	2	2	3	4	4	5	4	3	3	4	3	4	4	4	4	2	3	1	4	2	2	1	2	3	3	2	3	3	1
346	0	2	0	5	5	4	3	4	3	4	1	3	1	2	1	2	2	1	4	3	3	3	3	3	3	2	4	4	3	5	4	3	4	3	4	5	5	4	5	4	5	4	4	3	4	4	3	2	3
347	1	4	0	3	3	3	4	3	2	3	4	4	3	5	3	5	5	3	3	3	3	4	4	3	3	3	4	4	4	4	4	4	3	3	4	1	3	2	3	2	2	4	4	4	5	5	5	5	5
348	0	5	0	4	3	3	3	4	3	3	2	2	1	2	2	1	1	1	2	2	2	2	2	3	2	2	2	4	2	3	3	2	3	3	3	3	3	4	1	4	3	3	2	3	2	3	2	2	3
349	0	4	0	3	5	3	4	3	4	3	2	3	2	4	2	1	3	2	5	5	4	4	3	3	5	3	3	4	3	3	3	3	4	4	4	3	2	2	1	1	2	3	3	3	3	3	3	4	3
350	0	1	0	3	3	4	3	4	3	3	3	3	3	4	2	3	3	2	3	3	3	4	3	3	3	3	1	1	1	2	3	2	2	3	2	3	2	2	1	2	2	3	4	2	3	1	3	5	3
351	0	2	1	3	3	2	3	2	3	5	2	3	4	2	2	4	3	3	4	3	3	3	3	3	3	2	1	3	3	3	3	2	1	1	1	2	3	3	1	3	1	4	4	4	4	5	3	4	4
352	1	4	0	2	3	4	2	5	2	2	4	3	3	2	5	3	3	2	4	4	3	4	3	4	3	5	1	2	2	3	3	1	3	1	2	3	3	3	1	2	2	3	3	4	2	4	2	3	4
353	1	3	1	2	2	4	2	3	2	1	1	1	1	1	1	1	2	1	3	2	2	4	1	2	1	1	4	2	3	3	2	3	4	3	4	4	4	4	4	4	4	5	4	5	5	5	4	4	4
354	1	3	0	1	1	2	2	1	2	1	2	2	1	1	2	2	2	1	2	2	3	2	2	2	1	2	5	5	5	2	4	4	4	4	4	4	4	3	4	5	5	4	5	4	5	3	4	4	5
355	1	2	0	3	3	2	2	2	2	3	2	1	1	1	1	1	1	1	2	3	2	1	1	1	2	1	3	3	1	3	3	3	3	4	2	4	4	3	2	4	4	3	4	3	4	3	4	5	4
356	0	3	1	1	1	1	1	2	1	1	2	2	1	1	4	1	2	1	2	2	2	2	2	1	1	1	5	5	5	3	4	4	4	5	4	2	3	3	1	3	2	4	2	4	3	3	2	2	2
357	0	2	1	2	2	1	2	1	1	1	1	1	1	1	2	1	1	2	1	1	1	1	2	1	1	1	4	4	4	4	3	4	5	3	4	4	5	5	5	5	5	4	5	5	5	5	5	5	5
358	1	2	1	5	4	4	5	4	4	4	2	4	3	2	4	2	3	3	5	4	3	5	5	4	3	2	4	4	3	2	1	3	4	4	3	3	3	3	2	2	1	2	1	2	3	3	2	3	3
359	1	4	1	2	1	3	2	2	2	1	1	1	1	1	1	2	1	1	1	1	2	1	2	1	1	1	3	3	3	3	3	3	3	3	3	4	5	5	5	5	5	3	4	4	3	5	4	5	3
360	1	1	0	1	1	1	2	2	2	1	3	3	3	2	3	3	5	4	2	3	3	2	2	4	4	3	1	2	2	4	3	2	1	3	3	3	4	4	4	2	3	1	1	3	3	1	3	3	3
361	1	4	1	3	1	3	2	1	2	3	2	2	3	2	2	2	3	3	2	1	2	2	2	3	2	2	5	5	5	3	4	5	5	5	4	5	5	5	5	5	5	5	5	4	5	5	4	5	5
362	0	3	1	3	2	2	3	3	3	2	1	3	1	2	2	2	2	3	1	2	3	2	2	1	1	2	4	4	2	2	2	3	3	3	1	5	4	5	5	5	5	4	4	5	4	4	4	5	4
363	0	2	0	2	2	1	1	2	2	1	1	1	1	1	2	1	1	1	2	1	1	1	2	1	2	2	4	4	4	1	3	3	4	3	4	3	2	3	3	3	3	5	5	4	5	5	5	5	4
364	1	2	1	3	5	4	3	3	4	3	3	4	4	4	5	4	3	3	4	4	3	4	5	3	1	3	4	5	5	3	4	1	2	1	3	3	1	4	3	3	3	1	2	2	2	2	2	3	3
365	1	2	1	4	2	3	2	3	3	2	2	4	2	3	3	2	2	3	2	3	3	2	2	3	5	2	3	4	1	5	5	3	3	3	3	4	5	4	5	4	5	5	4	4	4	5	5	5	5
366	1	1	1	2	1	1	1	1	1	1	1	1	1	1	2	1	2	1	2	2	3	2	1	1	1	1	5	5	5	4	4	5	4	4	4	5	4	5	4	4	5	3	4	3	4	4	4	4	5
367	0	4	0	2	2	2	1	2	2	2	2	1	1	2	1	1	2	2	3	2	2	2	2	2	1	2	5	5	4	4	4	5	5	5	5	3	4	5	5	4	5	5	4	4	4	5	5	5	5
368	0	1	0	2	2	4	3	3	2	3	1	1	1	1	1	2	2	2	2	2	2	2	1	3	3	1	3	4	3	5	4	4	5	4	4	4	5	5	5	5	5	3	3	3	4	5	4	3	2
369	0	3	1	5	5	4	5	4	5	3	2	1	1	2	2	1	1	2	1	2	1	3	1	1	2	1	4	3	3	1	2	3	3	4	3	3	3	3	3	3	4	4	3	4	4	5	3	3	4
370	1	1	1	3	2	2	3	3	3	2	2	2	2	1	2	1	3	1	2	2	2	1	3	3	1	2	2	2	2	3	3	3	1	1	2	3	3	2	2	3	2	3	2	2	4	2	2	4	4
371	1	2	1	3	3	2	2	2	3	2	2	1	1	1	1	2	1	1	3	1	3	3	3	3	3	3	4	4	4	4	4	4	4	4	4	3	4	4	4	3	4	3	4	3	4	5	4	4	4
372	0	3	0	3	2	4	3	4	3	3	2	3	2	3	4	2	5	3	3	1	1	2	1	2	3	3	3	2	3	3	3	1	3	2	1	5	5	4	5	4	5	2	3	3	3	4	4	3	4
373	0	3	1	3	2	3	2	1	3	3	2	4	2	3	2	1	2	1	3	2	1	1	1	5	3	4	5	4	5	4	5	4	4	4	3	5	4	4	4	4	5	4	5	4	4	5	4	5	4
374	0	3	1	2	2	2	1	2	2	2	3	3	5	4	4	3	4	4	3	2	2	2	3	2	3	1	3	2	1	1	3	3	3	4	3	4	4	4	5	4	5	2	3	3	4	1	3	2	4
375	1	4	0	3	3	2	4	3	4	2	2	2	2	2	3	2	3	3	1	2	2	2	3	3	3	3	4	5	3	4	4	4	4	4	5	3	3	2	3	4	3	4	3	5	4	4	4	4	4
376	1	3	0	5	2	3	5	2	3	4	5	3	4	3	4	5	3	3	5	5	3	3	3	4	3	4	3	2	3	3	3	3	3	3	1	4	4	4	4	3	5	3	3	4	3	3	2	3	2
377	0	2	0	2	2	3	3	1	3	1	3	4	3	4	5	3	3	4	2	3	3	2	2	3	3	5	4	2	3	4	4	4	4	5	3	3	4	4	3	1	3	4	4	5	4	5	4	5	5
378	1	5	0	3	5	4	4	4	3	3	2	1	1	1	2	1	2	1	3	3	2	2	2	2	3	2	3	2	4	3	3	3	1	1	3	3	2	4	4	3	5	3	2	3	2	2	3	2	3
379	1	1	1	5	5	5	4	4	5	5	4	3	5	4	4	3	5	3	4	4	4	5	3	2	2	2	4	4	4	1	3	3	3	5	4	1	3	2	3	2	2	1	1	2	2	3	3	3	4
380	0	1	1	4	3	4	4	2	5	4	2	3	3	3	4	5	3	5	4	2	4	3	2	3	3	3	4	4	4	3	3	3	1	4	4	1	4	2	2	2	1	3	1	2	4	3	3	3	3
381	1	4	0	1	1	1	1	1	1	2	1	1	1	1	1	1	1	1	1	1	1	1	2	2	1	1	5	5	5	2	2	5	5	5	5	4	4	5	4	4	5	4	5	4	5	5	5	5	5
382	1	4	0	2	2	2	2	2	2	3	4	2	3	4	1	2	3	3	4	2	3	2	2	3	2	2	3	4	3	5	3	2	1	1	3	5	4	5	5	4	5	5	5	5	3	5	5	5	4
383	0	1	0	1	1	2	2	1	3	1	1	1	1	1	1	1	2	1	1	1	1	1	1	1	1	1	3	3	5	5	4	5	5	5	5	4	3	4	5	4	4	4	4	5	4	5	5	4	5
384	0	4	1	1	1	2	1	1	3	1	2	4	2	2	3	2	2	2	1	2	2	2	2	2	2	1	5	4	5	5	5	4	5	5	4	4	4	5	4	5	5	3	5	5	5	5	5	3	5
385	0	2	0	2	2	1	1	2	2	2	2	1	1	2	1	1	2	1	1	1	1	2	1	1	1	1	4	4	5	4	4	3	2	5	4	4	4	4	5	5	5	4	4	4	5	4	4	5	5
386	1	1	0	5	4	3	4	4	3	5	1	1	1	2	2	1	3	2	3	4	3	4	2	1	1	1	4	4	4	3	1	4	4	4	4	4	3	4	4	4	4	3	2	2	4	3	3	3	4
387	0	3	1	4	3	3	3	3	4	3	5	3	2	2	4	2	4	3	2	2	2	2	2	3	3	4	3	3	3	4	5	2	1	2	2	3	3	3	3	3	3	4	3	3	4	5	4	4	4
388	1	1	1	4	4	4	4	4	3	5	4	4	3	5	4	4	4	2	5	3	2	5	3	3	5	4	3	2	3	3	3	4	5	4	3	4	5	4	4	5	5	4	1	4	3	4	4	3	4
389	0	3	1	2	3	1	3	3	2	1	3	2	1	2	4	2	2	2	2	2	1	1	1	1	1	2	5	4	4	3	3	4	4	4	3	2	3	3	3	4	4	5	4	4	5	5	5	5	5
390	1	3	0	2	3	3	2	2	3	2	4	4	4	3	3	3	3	3	2	4	2	3	3	4	3	5	4	4	4	3	4	4	4	4	4	4	3	4	3	3	4	5	3	4	3	3	3	4	4
391	1	3	0	4	4	5	5	4	5	5	2	3	5	3	2	3	2	4	1	2	2	1	4	3	3	3	3	3	3	3	1	1	2	1	3	3	3	4	4	4	4	1	4	4	4	1	4	3	3
392	0	3	1	5	4	4	4	3	4	5	4	3	3	3	4	4	4	3	4	2	3	4	4	3	3	3	4	3	4	5	5	4	3	3	4	3	4	3	3	4	4	2	2	3	2	1	2	2	3
393	1	4	1	1	1	1	1	1	2	1	2	1	1	3	2	1	2	2	1	1	2	2	1	2	3	2	4	5	5	4	5	3	4	4	3	3	4	5	5	4	4	5	3	4	4	3	4	5	4
394	0	3	1	3	1	3	3	4	3	3	4	2	3	2	5	4	4	5	3	3	2	2	3	3	2	2	4	4	3	3	3	3	4	4	3	3	4	3	3	1	3	5	3	4	4	3	4	5	4
395	0	2	0	4	3	4	3	5	5	4	2	1	2	1	3	1	3	2	3	2	3	4	3	2	3	2	3	1	3	4	4	1	1	1	2	1	3	4	3	3	3	4	2	4	4	3	3	5	4
396	1	4	0	3	2	5	2	4	3	3	5	4	2	3	4	2	5	4	4	4	4	4	3	3	3	3	1	3	3	1	3	4	4	4	3	3	3	2	2	2	1	4	2	3	2	3	2	3	2
397	1	2	1	2	2	2	1	2	1	1	1	1	2	2	2	1	1	1	2	2	1	1	1	3	1	3	5	5	5	5	4	5	5	4	5	5	5	4	5	5	5	4	4	4	3	2	3	3	2
398	1	1	0	2	2	1	2	1	2	1	2	4	2	3	4	3	4	5	1	2	2	1	1	2	2	2	4	3	2	3	3	2	3	1	1	3	4	2	3	2	3	4	3	4	3	5	4	4	3
399	1	2	1	3	2	2	3	3	3	3	1	1	2	1	2	2	1	2	2	1	1	1	1	3	3	1	3	3	3	3	5	3	3	4	3	4	3	5	5	3	4	3	3	4	4	5	5	4	5
400	0	3	1	2	1	2	4	2	3	2	3	4	3	4	3	4	5	5	2	3	3	2	2	3	2	2	3	3	3	4	3	1	1	3	3	3	3	2	3	3	2	4	2	3	3	2	3	3	3
401	1	3	0	3	5	4	4	4	3	4	1	3	3	3	3	3	3	5	5	3	5	3	3	3	4	5	3	3	3	3	3	3	2	3	3	2	1	1	3	1	1	1	3	3	2	2	3	2	2
402	1	2	1	2	2	2	2	1	2	3	3	1	3	2	2	5	3	3	5	2	2	2	2	1	2	2	4	3	4	3	4	4	4	4	3	4	4	5	5	4	4	4	4	3	4	5	4	4	5
403	0	5	0	2	3	3	1	2	1	1	2	4	4	3	4	4	5	4	3	3	1	3	2	3	3	3	5	4	4	3	4	4	5	4	5	5	4	5	5	5	5	4	4	3	3	5	3	4	2
404	0	5	0	2	2	1	2	1	1	2	2	1	1	1	1	1	1	2	1	1	1	2	1	1	2	2	4	4	3	3	4	3	3	5	4	3	1	3	3	4	2	4	5	5	4	5	5	5	4
405	0	4	0	1	1	1	1	1	1	1	2	3	1	2	1	2	1	2	1	1	1	2	1	2	1	1	5	5	5	4	2	4	5	5	5	4	4	4	5	4	5	5	5	4	4	5	4	5	5
406	1	4	0	4	5	3	3	4	4	3	3	4	4	4	5	5	5	3	3	3	4	2	3	4	4	3	4	5	4	5	5	3	4	3	3	1	3	2	1	1	2	4	2	4	4	5	3	5	3
407	1	2	0	2	2	2	1	1	1	2	2	1	2	1	1	1	2	2	3	2	2	2	2	2	2	3	3	2	3	3	3	4	4	4	3	4	5	4	5	5	5	5	5	5	5	5	5	5	5
408	0	2	0	3	1	3	2	2	1	2	4	5	4	3	4	3	2	3	3	3	3	5	2	3	3	5	3	2	2	3	3	4	4	4	4	3	3	5	5	5	5	2	2	3	2	1	3	3	3
409	1	2	1	2	2	2	2	3	2	2	4	4	4	3	4	3	3	3	3	2	3	2	2	2	1	1	4	3	4	5	5	4	2	4	4	3	5	4	4	4	4	4	4	4	4	5	4	5	5
410	1	1	1	2	3	3	2	2	3	3	3	4	4	4	3	4	5	5	3	3	3	1	3	4	3	3	5	4	5	4	4	4	4	4	4	4	4	4	5	4	4	3	4	3	4	5	4	3	5
411	1	3	0	2	3	3	4	2	3	5	4	3	4	2	3	5	5	5	3	3	2	5	2	3	2	3	4	5	5	4	5	3	1	3	4	3	4	3	1	2	2	2	2	3	3	3	3	3	3
412	0	4	1	2	1	1	2	1	2	2	1	1	2	2	1	2	2	1	2	1	1	1	1	1	1	1	3	2	1	3	3	4	4	4	5	4	4	4	5	5	5	4	4	5	4	4	4	5	5
413	1	3	0	3	4	4	3	4	3	2	4	4	3	4	5	2	5	3	3	3	3	4	3	3	3	3	3	4	3	4	5	3	2	4	4	4	4	4	5	5	5	4	4	3	3	4	4	5	4
414	0	4	1	1	1	2	1	1	1	1	1	1	2	1	2	1	1	1	1	2	2	1	1	1	1	1	4	5	5	5	4	5	4	5	4	5	5	5	4	4	3	5	5	5	5	5	5	5	4
415	0	3	1	4	3	5	4	3	3	3	1	1	1	1	2	1	2	2	2	4	5	4	3	3	3	2	3	3	4	3	2	2	3	1	1	5	3	5	3	5	5	3	4	3	4	3	3	3	4
416	0	3	0	3	2	2	4	5	4	4	2	2	2	4	4	2	3	3	2	3	3	5	3	3	2	3	3	2	3	3	3	4	5	5	5	3	3	3	3	3	4	3	4	4	4	5	5	5	3
417	1	4	0	1	2	1	1	1	2	2	2	3	2	2	1	2	1	1	3	2	2	2	2	2	1	1	3	4	3	3	4	3	4	4	4	4	4	4	5	4	4	4	4	4	4	5	4	4	2
418	1	2	1	2	1	2	1	2	2	1	1	1	3	1	2	1	1	2	1	2	1	1	2	2	2	2	4	4	5	4	3	5	4	5	5	2	3	3	3	3	3	3	2	4	4	4	3	3	4
419	1	2	1	5	5	2	4	3	2	3	2	1	2	2	2	3	1	3	2	2	2	2	3	2	2	1	3	3	3	3	3	4	4	4	5	3	3	2	3	4	4	2	2	3	2	2	3	3	1
420	1	2	1	2	4	4	2	3	4	3	3	3	4	2	3	2	2	3	4	3	4	3	3	3	3	3	3	1	2	1	3	2	3	3	3	3	4	4	5	4	5	3	3	4	3	3	3	2	3
421	0	2	0	3	3	3	4	4	2	3	2	2	1	1	2	2	1	1	2	2	2	2	2	2	3	2	1	1	3	4	4	3	1	3	3	3	3	2	3	1	2	3	2	3	3	2	3	5	2
422	1	2	0	4	4	5	4	3	3	3	2	4	5	5	5	3	3	2	3	3	2	2	2	3	4	3	1	1	2	3	3	1	3	1	2	2	3	1	4	3	3	2	3	3	2	2	4	3	2
423	1	4	0	1	1	1	1	1	1	1	1	2	1	1	1	1	2	1	1	2	1	2	1	2	2	1	4	4	4	3	4	4	4	4	4	4	4	4	4	3	4	2	4	3	5	5	3	4	2
424	1	4	0	3	3	3	4	3	3	3	4	4	5	4	4	4	3	5	5	3	3	3	5	4	5	3	4	5	4	4	3	4	5	4	4	3	2	2	2	2	2	1	3	3	2	1	3	3	3
425	0	5	0	2	1	1	2	1	2	1	1	1	1	1	1	1	1	1	1	2	1	1	1	1	1	1	5	5	5	5	5	5	5	5	5	4	4	4	4	4	5	5	5	4	4	5	5	5	4
426	1	3	0	1	1	1	1	1	1	2	4	4	3	1	1	2	3	3	2	2	2	2	2	1	1	1	4	4	3	4	5	5	5	4	5	5	5	4	4	5	5	4	4	3	4	4	4	4	4
427	0	1	0	3	3	3	3	5	3	3	2	1	3	4	4	2	5	2	4	3	5	4	4	5	3	5	3	4	3	3	5	5	5	5	5	4	4	4	4	4	5	2	3	3	2	2	3	1	2
428	1	1	1	3	2	2	2	2	2	2	1	2	1	1	1	2	3	2	3	2	2	2	3	1	1	2	3	4	3	4	4	2	3	3	3	3	1	2	3	3	3	2	4	3	2	1	3	3	3
429	1	3	1	1	2	1	1	1	1	1	2	2	1	1	2	1	2	2	3	3	3	2	2	2	2	1	4	5	4	5	5	3	4	4	3	3	3	4	3	3	2	4	4	5	4	5	4	5	5
430	1	2	1	5	5	5	5	4	4	5	5	4	4	5	2	4	2	3	3	2	5	4	3	3	4	3	3	1	3	2	1	3	4	3	3	3	4	3	2	2	4	4	3	4	3	4	3	5	3
431	1	1	1	2	2	2	2	2	2	1	2	4	3	4	4	4	5	3	3	4	3	3	2	3	3	3	2	3	2	2	1	5	5	4	5	3	3	4	5	4	4	5	5	5	5	5	4	5	5
432	1	4	1	4	3	4	5	3	4	5	4	2	2	4	2	2	3	2	5	4	4	3	4	4	3	4	4	3	3	3	2	4	5	5	4	3	4	3	3	3	4	2	2	1	3	1	2	2	3
433	1	2	1	2	1	2	2	2	2	2	3	2	2	2	2	3	2	3	5	3	3	4	3	2	2	1	4	3	4	4	3	4	4	4	4	4	4	5	4	4	4	4	3	4	5	5	5	5	4
434	1	3	1	4	4	3	5	4	5	5	4	3	4	4	3	2	4	3	5	2	3	3	3	5	3	5	2	1	1	4	4	4	1	3	3	3	3	2	4	4	4	3	4	4	4	4	5	4	4
435	0	2	0	4	4	3	3	5	3	5	3	4	4	4	4	4	3	3	4	3	3	5	3	3	4	5	3	2	3	4	3	3	1	3	3	5	5	5	5	5	5	3	3	5	3	4	4	4	4
436	1	3	0	3	5	2	3	2	2	2	4	4	3	3	5	2	4	3	3	2	3	1	1	1	2	1	1	1	2	3	1	2	3	3	2	3	3	3	3	3	3	2	4	3	3	3	3	3	1
437	1	4	0	2	2	1	1	2	2	1	1	1	2	2	2	1	3	2	1	2	1	2	1	3	2	1	5	5	5	4	4	4	5	5	4	4	4	5	5	4	5	3	3	4	5	5	4	5	3
438	1	4	1	4	3	3	3	4	2	2	2	3	1	2	4	2	3	3	1	2	2	1	2	3	3	1	3	3	3	3	3	3	3	1	4	5	4	5	4	4	4	4	2	1	2	2	3	2	3
439	0	2	0	3	3	3	4	1	3	3	4	4	3	3	2	4	3	3	3	4	3	2	4	1	2	1	1	1	1	1	3	3	3	3	2	5	4	4	5	5	5	3	3	3	2	4	4	5	4
440	0	2	0	1	1	2	2	2	1	2	2	2	2	2	2	1	3	3	1	1	1	1	2	1	1	1	5	5	5	5	5	4	4	4	4	4	5	5	5	5	5	4	4	5	5	5	4	5	5
441	0	1	1	4	4	2	5	2	2	4	1	1	2	1	1	2	3	1	1	1	1	1	1	2	1	1	2	4	3	4	5	4	4	3	4	5	3	3	3	3	5	3	4	2	2	1	3	3	2
442	1	1	1	4	3	2	3	2	3	3	5	4	4	3	4	4	3	4	3	4	3	4	3	4	4	2	4	4	4	3	4	5	5	5	4	5	4	5	4	5	5	5	5	4	5	5	5	5	5
443	1	3	0	2	2	4	2	3	2	1	3	2	2	2	3	1	3	4	2	2	1	1	2	2	2	1	4	4	4	4	5	3	3	3	1	4	3	3	3	4	4	2	4	3	3	1	3	3	3
444	1	3	1	3	5	3	3	3	2	3	3	4	4	2	3	4	3	3	3	2	3	4	2	2	2	2	4	3	3	3	3	3	3	1	3	3	3	4	3	3	4	1	3	3	3	1	3	4	3
445	1	3	1	1	1	2	2	1	2	2	1	1	1	1	2	1	3	2	1	1	2	2	1	3	3	3	5	5	5	4	4	5	5	5	4	4	5	3	5	4	5	4	4	5	5	5	4	5	2
446	0	4	0	1	1	2	1	1	1	1	1	1	1	1	1	2	2	1	1	1	1	1	1	1	1	2	5	5	5	5	4	5	5	5	5	5	5	5	5	5	5	5	5	5	5	5	5	5	5
447	1	2	0	2	2	2	1	2	3	1	2	2	2	2	2	3	3	2	2	3	3	4	3	3	3	2	5	5	4	4	5	3	3	3	3	4	5	4	4	4	4	4	2	3	2	4	3	4	4
448	1	2	1	1	1	2	2	1	1	1	1	1	1	1	1	1	3	1	1	2	1	1	2	2	2	1	5	5	5	4	5	5	5	5	4	5	5	5	5	5	5	4	5	5	5	5	5	5	4
449	1	1	1	2	1	2	2	2	2	2	3	2	2	2	2	3	2	1	2	2	2	2	3	3	1	3	4	3	5	4	4	3	3	1	3	1	3	2	3	2	2	4	4	4	4	5	4	4	4
450	1	3	0	3	2	2	2	2	2	1	5	3	1	2	4	3	3	3	2	2	2	2	4	3	2	3	3	1	3	3	3	2	2	3	3	3	4	3	4	3	3	3	2	3	4	5	4	4	4
451	1	2	1	2	3	1	1	2	3	3	3	3	4	3	2	3	3	2	2	3	3	2	3	2	2	2	3	3	4	3	3	4	4	4	4	4	3	4	4	3	3	4	4	4	4	5	4	3	4
452	1	3	0	5	3	2	3	2	3	3	2	1	1	1	2	1	1	1	2	2	3	1	3	2	2	1	4	2	4	4	4	1	1	3	3	4	3	4	3	3	5	3	3	3	3	1	3	1	3
453	0	3	1	3	3	2	3	2	3	3	2	1	1	2	1	1	1	1	2	1	1	1	1	3	2	1	4	3	1	5	5	4	3	4	3	4	3	4	3	4	2	3	3	4	3	3	3	3	4
454	0	3	0	2	2	4	3	2	4	1	3	2	2	1	5	4	3	4	2	3	2	2	2	2	2	2	5	3	4	4	3	3	4	5	4	3	1	3	2	2	3	4	2	3	3	3	3	2	3
455	1	3	0	1	1	2	1	2	1	1	2	1	1	1	2	3	2	1	3	3	2	2	2	1	1	1	3	3	4	3	3	3	3	3	3	4	3	4	2	2	4	3	4	2	3	4	3	3	4
456	0	5	0	2	1	1	1	1	1	1	1	1	1	1	1	2	2	2	1	1	1	1	2	1	2	1	4	4	3	5	3	4	3	3	3	3	3	2	2	3	3	3	3	4	4	3	3	5	2
457	1	4	0	2	3	1	1	2	2	1	2	3	2	2	2	2	2	2	1	1	1	1	1	3	2	1	5	5	5	3	4	5	4	5	4	3	5	5	5	5	4	5	4	5	5	5	5	5	4
458	1	2	0	1	1	2	1	1	1	1	2	2	2	3	2	2	1	3	2	2	3	2	2	2	2	1	5	4	5	3	3	5	4	5	4	5	5	4	5	5	5	4	4	2	4	4	4	3	4
459	1	3	0	2	1	2	2	2	3	2	1	2	1	1	1	1	2	3	3	4	5	3	5	4	3	3	4	4	4	3	4	3	3	4	4	4	4	5	4	4	5	2	4	5	4	5	4	4	4
460	1	3	0	3	3	2	3	4	2	2	2	2	2	1	5	1	3	2	3	3	2	2	2	3	3	3	4	4	4	2	2	4	4	4	4	3	3	4	2	4	4	3	4	3	4	5	4	4	4
461	0	4	0	4	3	3	5	3	4	3	2	2	3	1	2	2	2	2	3	4	4	4	3	2	2	2	3	3	4	2	1	2	3	3	2	1	2	3	3	2	2	3	2	3	3	3	3	4	3
462	0	4	1	2	3	3	3	4	3	2	4	4	3	4	4	3	3	5	2	3	2	3	1	3	3	3	4	4	4	2	4	4	4	4	4	3	4	5	5	4	4	3	3	4	4	5	4	5	4
463	1	2	0	1	1	1	2	1	1	1	1	2	2	1	1	1	1	3	2	2	1	3	3	1	1	1	4	1	2	4	4	4	4	3	4	4	5	5	5	5	5	4	3	4	4	4	3	4	5
464	1	4	0	4	3	3	4	4	5	4	4	4	4	4	5	3	3	3	3	2	2	2	2	2	3	3	1	2	3	2	3	3	2	3	3	5	5	5	5	5	5	5	4	3	2	3	4	4	4
465	1	3	0	5	4	5	3	5	3	3	2	2	2	2	3	3	5	3	1	1	1	3	3	2	1	2	3	2	2	2	3	4	4	4	3	3	4	4	3	3	4	5	4	4	4	5	5	5	4
466	0	2	1	3	5	4	4	3	4	4	4	2	1	3	2	4	3	3	4	4	2	3	2	1	2	2	1	2	1	3	2	3	3	1	3	2	1	4	1	3	2	2	2	3	3	3	3	3	4
467	1	1	1	3	3	3	3	4	3	4	4	4	5	4	4	3	3	3	4	3	4	3	2	4	5	5	4	4	4	3	1	1	2	1	2	4	3	4	4	3	4	4	5	3	4	5	4	5	5
468	1	3	1	3	2	2	2	3	2	1	3	4	3	2	3	5	4	5	2	2	3	2	3	2	2	2	4	4	4	5	5	1	2	3	2	5	5	5	4	5	5	3	4	3	4	3	3	5	5
469	1	3	1	3	2	2	2	2	2	1	4	4	3	4	4	3	3	4	1	2	2	2	2	3	5	3	1	1	3	3	3	3	3	3	1	4	3	2	3	3	2	1	1	2	2	1	3	2	3
470	1	2	1	1	2	3	2	2	3	4	2	3	2	2	2	2	3	2	3	2	3	4	2	3	3	3	5	5	5	4	4	4	4	3	4	5	4	4	5	4	5	4	5	4	4	5	4	5	4
471	1	1	1	3	5	4	4	3	2	4	3	2	2	2	2	3	3	3	3	1	3	2	3	3	3	4	5	4	5	3	3	5	4	5	5	2	2	2	2	1	3	4	5	5	3	5	4	4	4
472	1	4	1	2	3	1	3	1	2	2	1	2	1	2	1	3	1	3	1	1	2	1	1	2	1	2	3	4	4	5	5	5	4	5	5	4	4	5	4	4	5	5	5	4	4	5	4	4	4
473	1	2	0	1	2	1	3	1	2	2	2	4	5	4	3	4	4	3	2	1	2	2	2	3	4	3	5	4	3	4	3	2	3	2	1	4	1	3	2	2	3	2	3	4	2	3	3	2	3
474	1	2	0	4	1	3	2	3	2	3	3	2	5	3	4	5	4	3	3	2	3	2	3	3	4	3	3	4	3	5	4	4	5	5	4	4	4	3	3	3	3	4	4	4	4	5	4	5	4
475	1	2	0	3	2	2	2	2	1	2	1	2	1	1	1	1	1	1	1	1	2	2	2	3	1	1	4	4	4	1	1	3	3	3	1	3	3	3	2	4	3	2	2	2	2	2	2	2	1
476	0	4	1	3	2	2	2	2	2	2	2	2	1	2	2	2	2	3	3	4	2	4	3	2	3	1	3	4	4	5	5	4	5	4	3	3	4	4	3	2	2	4	4	3	5	4	4	5	4
477	0	3	1	4	4	3	2	5	3	4	3	3	2	1	2	4	3	2	2	2	1	1	1	3	3	2	3	2	1	4	4	2	3	3	3	2	3	3	1	2	2	3	3	2	3	3	2	3	1
478	1	3	0	2	1	3	2	2	2	1	1	2	1	2	3	2	2	3	1	1	1	1	1	1	3	1	4	4	4	4	3	4	4	4	4	5	3	4	4	4	4	4	5	3	3	5	4	5	4
479	1	3	1	2	2	1	3	3	3	1	3	3	2	2	3	2	4	3	1	3	2	3	3	2	5	1	5	4	4	4	4	3	3	4	4	3	3	5	3	3	5	4	5	4	4	5	4	5	2
480	1	2	0	2	2	2	1	4	1	1	1	1	3	2	3	3	3	2	3	2	1	2	3	2	2	1	3	3	3	4	5	4	4	4	4	2	3	1	1	1	2	4	3	3	3	5	4	2	4
481	1	2	1	2	3	2	3	4	4	3	4	4	4	2	2	4	3	4	1	1	1	1	2	2	3	4	4	5	4	5	4	4	5	5	5	5	5	5	5	5	5	5	4	5	4	5	4	5	4
482	0	4	0	4	4	5	3	3	4	4	2	1	2	1	1	2	1	2	2	2	2	2	3	3	3	3	3	2	1	3	3	3	3	3	3	2	3	3	3	2	3	1	4	2	2	3	3	3	4
483	1	2	0	2	2	1	2	1	2	2	2	1	2	2	2	1	2	1	1	2	2	1	1	3	3	2	4	5	5	5	4	5	5	5	5	4	4	4	5	4	5	5	4	5	4	5	5	5	5
484	0	3	0	1	1	3	2	1	1	2	2	3	3	2	2	1	2	1	1	1	2	1	1	1	1	1	4	4	4	4	4	3	3	3	3	4	5	4	5	4	5	4	5	4	4	5	4	5	4
485	0	2	1	2	1	1	2	1	2	1	3	3	2	3	4	2	3	4	3	3	3	3	4	3	3	3	5	5	5	5	4	4	3	5	5	2	3	2	3	2	3	1	3	3	3	3	3	3	2
486	1	3	0	4	2	3	4	4	3	2	1	1	2	2	3	2	2	2	2	3	3	2	2	2	2	2	4	4	4	3	3	3	1	2	2	3	3	3	3	3	3	2	2	3	3	3	3	5	2
487	1	2	1	5	4	4	4	3	4	4	1	1	1	1	2	1	3	3	3	3	5	2	5	2	2	1	3	3	3	3	3	4	4	5	4	3	3	2	3	3	2	4	4	3	4	5	3	5	4
488	1	1	1	4	1	1	3	3	2	2	2	4	5	3	3	2	3	4	3	3	5	4	4	3	2	3	2	3	4	4	4	3	3	2	3	1	1	4	3	4	2	4	2	3	3	3	3	3	2
489	0	2	0	2	2	2	1	2	1	1	3	3	2	2	5	4	5	3	1	2	2	1	1	2	3	2	4	4	4	4	3	4	4	3	3	3	3	4	3	4	4	4	4	4	4	5	3	5	4
490	1	2	0	4	3	4	3	2	3	2	4	4	3	5	4	5	5	5	3	4	5	5	3	3	3	3	1	1	1	3	4	2	3	3	1	2	3	4	3	3	3	3	1	2	2	2	3	3	3
491	1	3	0	4	2	3	2	3	2	2	3	4	3	2	3	2	5	3	2	3	2	2	2	3	3	3	4	4	4	1	3	3	4	4	4	4	4	4	5	4	5	4	5	4	4	5	5	5	4
492	1	3	1	5	4	5	4	3	3	3	2	3	4	4	4	2	4	5	4	5	3	3	4	3	3	5	3	3	1	1	2	2	3	3	2	3	3	3	3	2	3	2	2	2	3	1	3	3	3
493	0	3	0	2	2	2	2	1	1	1	1	3	1	2	2	3	2	3	1	2	2	2	2	1	1	1	3	2	1	3	3	3	4	4	3	3	3	3	3	4	5	2	4	3	2	3	4	4	4
494	1	4	1	4	3	3	3	5	2	3	4	4	4	4	4	4	4	4	3	3	3	3	3	3	3	2	3	3	3	2	3	3	3	3	3	4	2	3	3	3	3	3	4	3	2	3	4	3	3
495	0	2	1	5	4	5	5	4	4	5	2	3	3	3	2	3	5	4	3	3	2	1	3	3	1	3	3	1	1	3	4	2	1	3	4	4	4	4	4	4	5	3	3	3	2	3	3	3	4
496	0	5	0	2	1	1	1	2	2	1	3	2	2	2	4	2	1	2	1	1	2	2	2	1	3	3	4	2	4	5	5	3	3	3	3	4	4	5	4	4	4	4	2	3	4	3	4	4	2
497	1	5	1	3	1	2	2	2	2	2	2	1	3	2	2	1	2	2	1	3	2	2	2	2	1	1	3	3	3	4	4	5	5	4	3	4	3	3	4	3	3	5	4	4	4	3	4	3	4
498	1	1	0	5	3	2	5	4	4	4	2	4	4	4	5	4	4	3	3	3	5	1	3	5	3	3	1	1	1	3	3	3	3	3	2	3	1	4	4	4	3	4	4	4	4	5	3	4	4
499	0	1	1	1	1	2	1	2	1	1	1	1	2	1	2	1	3	1	3	4	3	5	3	2	1	1	4	4	4	3	3	4	3	4	4	3	3	3	2	3	2	2	2	3	3	4	5	5	3
500	0	1	0	2	1	3	3	2	2	2	1	3	3	1	3	3	3	3	2	2	1	2	2	2	3	2	5	4	4	3	4	5	5	4	5	4	4	5	4	4	4	2	2	3	3	5	3	3	4
501	1	5	0	2	1	1	1	2	2	1	1	1	2	1	1	1	3	2	1	2	1	1	1	2	1	1	5	4	5	5	5	4	3	4	4	4	3	4	3	4	5	5	5	5	3	3	4	5	5
502	1	3	0	5	5	5	4	3	3	3	5	5	2	4	4	4	5	4	2	2	2	2	2	4	3	3	3	4	3	2	4	4	1	3	4	5	4	4	5	4	5	2	3	3	3	5	3	5	1
503	0	2	1	2	2	1	3	3	3	2	1	1	1	1	2	1	3	1	2	2	2	2	2	1	1	1	4	4	3	4	4	5	5	5	5	4	3	5	4	4	4	4	4	4	5	5	5	5	4
504	1	1	0	3	5	4	3	4	5	4	2	2	2	3	2	3	2	2	3	4	3	3	3	3	4	3	3	4	5	5	5	3	1	2	1	4	5	3	4	4	5	3	4	3	2	3	3	5	3
505	0	4	1	1	1	3	1	2	1	1	2	2	1	1	2	1	3	2	3	3	2	2	3	2	2	1	3	4	4	5	5	4	4	4	4	2	1	4	3	4	3	4	3	4	4	4	3	3	4
506	1	4	0	1	2	2	1	1	1	2	2	1	1	1	1	1	2	2	2	1	1	2	2	1	2	1	5	4	4	4	4	4	5	5	5	4	5	5	5	4	5	5	5	5	4	5	5	5	5
507	0	2	0	2	1	1	2	1	1	1	2	2	2	2	1	1	2	2	1	1	2	1	1	2	1	2	3	3	3	4	3	4	5	4	4	5	4	4	3	4	5	4	5	3	4	5	4	5	5
508	1	2	1	2	1	2	1	3	3	1	2	3	2	2	2	2	3	1	2	3	2	3	5	3	4	3	4	4	5	4	5	5	5	4	3	5	5	4	4	5	5	3	4	3	4	4	3	4	4
509	1	3	1	3	2	1	2	3	2	2	1	1	1	1	2	1	1	2	3	3	2	2	3	3	3	2	4	3	3	3	1	5	4	5	4	3	2	1	4	3	3	1	2	3	2	3	3	2	2
510	0	1	1	3	2	2	2	3	2	3	1	4	2	2	3	2	3	3	2	3	3	4	2	4	3	4	2	2	1	3	3	4	5	5	5	3	3	2	1	2	3	4	2	3	2	2	3	3	4
511	0	5	0	1	2	1	1	1	2	1	2	2	2	2	2	2	2	3	1	2	1	2	1	2	3	2	3	2	3	5	5	2	1	3	3	3	4	4	3	4	5	3	4	4	4	5	4	4	4
512	0	2	1	5	3	4	5	5	4	5	2	1	1	1	1	1	2	2	2	2	2	2	2	2	2	4	2	2	2	1	4	4	4	3	4	4	5	3	3	3	5	3	3	2	2	2	3	2	2
513	1	1	1	1	1	2	1	2	1	1	2	1	2	2	2	1	1	2	1	1	1	2	1	3	1	1	4	4	4	5	5	5	4	5	4	5	5	5	5	5	5	3	2	2	4	2	2	2	3
514	1	1	1	2	3	3	2	3	2	2	3	3	3	3	4	3	3	3	1	2	1	2	1	1	1	2	3	2	3	3	4	3	5	4	3	4	4	4	5	3	4	4	4	2	3	3	4	4	4
515	0	3	0	3	3	3	5	1	3	4	2	2	3	4	2	2	3	4	3	3	2	2	2	2	3	3	5	4	4	3	4	3	3	3	4	3	3	3	1	3	4	1	4	1	4	2	3	1	2
516	1	4	0	2	2	2	2	2	2	2	2	1	1	1	1	1	1	2	3	4	3	4	3	2	3	3	5	5	5	4	5	4	3	4	4	4	4	4	4	4	4	4	4	5	4	4	5	5	5
517	1	2	1	2	1	2	1	1	1	1	2	1	1	2	2	2	3	2	1	1	2	1	1	2	2	1	5	4	5	4	5	4	4	5	4	3	5	4	5	5	5	4	4	4	5	5	5	5	4
518	0	2	1	1	3	3	2	3	2	2	1	1	2	1	2	2	1	1	1	3	2	3	2	1	2	1	5	5	5	3	4	4	4	4	4	4	4	4	4	4	5	4	4	4	4	5	4	5	4
519	1	1	0	3	4	1	4	2	3	2	4	4	2	1	4	1	3	3	2	3	2	2	2	1	1	1	2	2	3	4	4	3	1	2	3	4	4	3	4	4	5	5	4	4	4	5	3	5	5
520	1	4	1	5	4	3	4	3	4	4	4	3	4	3	4	5	5	3	2	3	3	2	2	3	3	5	3	2	3	3	3	4	3	3	3	5	4	4	5	5	5	3	5	3	2	3	4	5	4
521	1	2	0	5	4	4	4	5	2	3	4	4	2	5	5	5	3	3	4	4	3	4	5	3	3	3	3	2	3	3	4	3	4	4	3	4	4	3	4	3	3	2	2	2	2	4	2	3	3
522	1	3	1	3	2	2	2	3	2	4	2	4	3	4	3	4	3	5	3	3	4	2	3	3	3	1	2	3	2	3	3	4	4	4	4	1	1	3	3	2	1	2	2	2	3	1	3	1	3
523	0	3	1	1	1	1	1	1	1	1	1	2	2	2	3	1	2	3	2	3	2	4	1	1	1	1	4	4	4	3	3	4	4	4	4	3	3	1	2	3	2	3	4	3	3	3	3	3	4
524	1	2	1	2	2	2	1	2	2	2	2	1	1	1	1	2	2	2	2	2	2	2	2	1	2	1	5	5	5	4	3	4	4	3	4	4	4	4	5	4	4	3	4	5	5	5	5	5	4
525	1	2	0	4	3	4	4	4	5	4	2	4	4	3	3	2	3	2	3	3	2	2	3	4	3	3	4	4	3	3	4	4	3	4	4	3	5	4	4	4	4	3	4	4	4	5	4	5	5
526	0	2	1	2	3	2	1	3	1	1	3	2	2	3	2	3	3	2	1	2	2	2	2	2	1	2	5	4	4	5	4	5	4	5	4	5	5	5	5	4	5	4	5	5	4	5	5	5	4
527	0	1	1	2	1	2	2	2	3	2	2	1	2	1	2	1	2	1	3	4	5	3	3	2	2	2	2	4	3	3	2	2	3	3	3	2	4	3	3	3	2	5	4	4	5	5	4	5	4
528	1	2	1	2	3	3	2	2	4	2	1	1	1	1	1	1	2	1	1	2	1	1	2	2	1	1	3	3	3	1	2	3	4	3	1	3	4	3	2	2	3	3	4	3	4	4	3	5	4
529	0	1	1	3	1	2	3	3	2	3	4	4	5	3	4	4	4	3	5	5	3	5	3	3	5	3	4	4	4	3	3	4	3	4	4	3	5	5	5	5	5	3	3	2	4	2	3	3	4
530	0	1	1	1	1	1	1	1	1	2	1	1	1	1	1	1	2	1	1	1	1	1	2	1	2	2	4	4	4	4	3	3	4	3	4	4	4	4	5	5	5	5	5	4	4	5	5	5	4
531	0	1	1	5	3	4	4	4	3	5	4	4	4	4	5	4	2	5	3	3	5	2	3	3	3	2	3	4	3	3	3	3	4	3	3	2	2	3	2	2	4	1	3	3	2	3	2	4	2
532	0	3	1	2	3	2	3	2	1	2	2	2	1	1	2	3	2	2	3	3	5	2	2	3	4	3	5	4	5	4	4	4	5	5	5	4	3	4	5	4	5	4	3	3	3	3	2	3	4
533	1	2	0	2	1	1	2	1	2	1	3	5	3	3	3	5	3	3	3	4	3	3	3	3	3	1	3	4	4	3	1	2	2	2	2	2	3	3	3	4	3	1	3	2	2	1	3	4	2
534	1	4	1	1	2	1	1	2	1	1	2	1	2	1	2	1	3	1	1	2	1	2	2	3	3	2	3	3	3	4	4	3	1	3	3	3	3	1	3	3	3	4	4	5	5	5	5	5	5
535	0	1	1	3	4	4	5	5	3	5	1	1	1	1	1	1	3	2	2	2	1	1	1	2	2	2	4	4	4	3	3	3	3	3	3	3	5	3	4	4	5	5	5	5	5	5	5	5	4
536	1	2	1	3	3	4	2	3	2	5	2	1	5	3	2	2	3	3	4	3	5	4	3	3	2	3	4	3	3	2	3	3	2	3	1	2	3	1	2	3	2	2	2	2	2	3	3	2	2
537	1	3	0	3	4	2	3	4	3	3	2	2	1	2	1	1	2	1	2	2	3	2	2	1	1	1	5	5	5	4	5	4	3	4	5	4	3	4	4	4	4	4	5	4	4	3	2	3	4
538	1	1	0	3	3	3	4	3	3	2	4	5	4	1	5	4	5	3	2	3	2	3	3	2	3	3	3	3	4	1	3	4	3	4	4	3	3	4	3	3	3	3	1	3	2	2	2	3	2
539	0	3	1	3	5	3	4	5	3	3	2	4	1	2	2	5	3	2	3	3	3	3	3	3	3	3	4	4	4	4	3	4	5	5	4	2	1	2	1	2	1	4	3	4	5	4	5	5	5
540	0	5	0	2	2	2	2	2	1	2	1	1	1	1	1	1	1	1	1	2	1	2	1	2	1	1	1	1	1	4	4	4	4	1	3	3	4	3	4	4	4	3	2	3	3	4	3	3	2
541	1	4	0	3	3	4	3	3	3	4	4	3	4	2	3	3	3	3	3	3	3	5	4	3	3	3	3	2	2	3	1	4	4	4	5	3	4	3	4	4	3	4	4	5	4	5	4	5	4
542	0	2	1	2	3	2	2	2	2	3	1	3	1	1	2	1	1	2	1	1	1	2	1	3	3	1	3	3	3	2	2	4	4	4	4	3	4	3	3	4	5	4	4	3	3	3	3	5	5
543	1	2	1	2	2	2	2	2	2	2	5	4	5	4	4	4	3	5	3	2	3	3	1	4	3	2	4	2	4	4	5	4	3	4	3	1	2	3	3	3	2	4	2	3	2	3	3	2	3
544	1	4	1	3	3	4	2	3	2	5	2	2	2	1	2	2	3	2	3	3	3	2	2	2	2	1	3	3	1	4	2	3	2	3	3	3	3	3	2	3	3	2	4	3	4	5	3	5	5
545	0	2	0	3	3	4	2	3	3	3	4	5	5	3	5	5	5	4	4	3	5	4	3	4	3	3	3	4	3	3	3	3	2	3	3	4	3	4	4	2	3	1	3	2	1	2	3	4	4
546	1	4	0	2	1	2	1	1	2	2	2	1	1	1	1	1	2	1	2	1	2	2	2	2	1	1	3	4	3	4	4	4	4	5	4	3	3	2	4	4	2	2	2	3	4	3	2	3	3
547	0	1	1	3	3	2	2	3	3	4	3	3	5	5	4	4	3	3	5	3	5	4	3	5	3	3	4	4	4	3	4	4	4	4	4	4	4	4	3	4	4	5	4	4	5	5	4	5	5
548	0	2	0	2	1	2	2	3	2	2	5	3	4	3	2	5	3	3	2	2	3	1	2	2	3	2	4	5	4	4	4	5	5	5	5	3	4	4	4	4	4	4	4	5	3	5	3	3	4
549	0	2	1	5	3	4	4	4	4	5	3	4	3	3	5	4	2	4	3	3	5	3	3	3	3	3	3	3	4	2	1	4	1	3	3	4	4	5	4	4	5	3	4	4	3	3	4	5	3
550	0	4	0	3	4	4	3	4	2	4	3	2	4	2	2	2	3	3	1	1	2	1	1	3	2	2	3	3	3	3	4	3	3	4	3	4	3	4	4	4	5	4	4	4	4	5	5	5	5
551	0	1	1	2	2	3	1	2	2	1	2	3	2	4	2	3	3	3	2	3	2	2	2	1	1	1	4	2	2	3	4	4	4	3	2	4	4	4	4	5	4	4	4	3	3	5	4	5	2
552	1	3	1	3	2	2	3	2	2	1	2	4	1	1	5	1	3	2	2	2	2	2	1	1	1	1	3	2	3	5	5	2	1	3	4	3	1	4	3	2	1	5	2	3	3	4	4	4	5
553	1	3	1	2	2	1	2	3	2	2	2	1	2	1	3	2	2	3	2	2	2	1	1	2	3	2	2	3	3	4	4	3	1	3	4	4	2	4	3	3	2	4	4	4	5	5	4	5	4
554	0	2	1	3	3	1	3	2	2	2	1	2	1	1	1	1	1	1	2	3	2	2	2	1	1	2	5	5	5	5	4	4	5	5	4	4	5	4	5	5	5	3	4	4	4	3	3	4	4
555	1	2	0	2	2	3	3	2	2	3	3	5	3	4	1	1	4	3	2	2	2	1	2	3	3	2	5	5	5	1	3	1	1	1	3	3	5	5	5	5	5	4	3	4	5	5	3	5	4
556	1	1	1	5	1	4	3	4	3	3	3	3	4	4	4	3	3	2	2	3	2	2	2	3	4	3	5	5	5	3	3	3	1	3	3	4	4	4	5	5	5	4	4	4	5	5	5	4	3
557	1	1	1	2	4	2	3	3	2	2	3	3	3	2	3	2	3	5	1	3	2	2	1	2	2	3	4	4	4	4	5	4	4	4	4	3	3	4	4	3	4	3	3	4	3	2	3	3	3
558	1	2	0	5	4	3	2	4	4	5	1	1	2	1	1	1	2	2	2	3	4	3	3	3	3	3	3	1	1	4	3	3	4	3	4	3	1	3	2	3	3	3	1	3	3	5	3	2	2
559	1	4	0	2	1	2	2	2	2	1	1	1	1	2	2	1	3	3	2	2	2	2	1	2	2	2	5	5	4	5	5	5	4	5	4	3	2	3	2	3	2	3	3	2	4	4	3	3	3
560	0	2	0	2	1	2	2	2	1	2	1	2	1	1	1	1	2	1	3	2	4	5	3	2	2	2	4	3	3	3	5	3	1	4	4	4	4	1	3	3	4	3	3	4	3	3	3	3	2
561	0	1	1	2	2	2	3	1	1	1	3	3	3	4	2	3	5	3	2	3	3	2	3	3	3	2	3	3	4	4	3	1	1	3	3	4	5	5	5	5	3	5	3	4	4	4	4	3	4
562	0	4	1	4	2	4	3	5	5	4	3	4	5	4	2	3	3	5	2	3	3	3	1	3	3	3	3	3	3	4	3	3	2	4	4	4	4	4	5	4	5	1	4	1	1	4	3	3	3
563	1	5	0	3	3	2	2	3	2	4	3	3	4	3	1	4	3	3	1	3	4	3	4	3	2	1	3	3	3	4	4	5	4	4	4	4	5	5	4	4	5	3	4	4	3	3	4	4	4
564	1	5	0	2	1	2	2	3	2	1	2	3	2	2	2	2	3	1	2	2	2	3	3	3	3	4	5	4	5	3	3	3	3	3	2	1	3	2	3	2	3	3	4	3	5	5	4	3	5
565	1	1	1	3	3	3	2	3	3	4	5	4	5	3	2	4	3	3	3	3	2	2	3	3	3	3	4	5	5	4	4	4	4	4	4	4	3	3	3	2	4	3	4	4	2	3	4	3	4
566	1	5	1	2	2	3	2	2	1	2	4	2	3	3	4	3	3	3	3	4	5	4	3	1	3	1	4	4	4	4	2	4	4	4	4	1	3	3	3	3	2	3	2	2	3	3	3	3	2
567	1	4	1	5	3	5	4	4	4	4	4	4	2	4	5	4	4	4	2	2	3	2	2	3	3	5	1	2	1	3	4	2	1	2	3	2	1	2	1	2	3	3	3	3	3	3	3	3	2
568	1	1	0	4	5	4	5	5	5	3	4	4	4	4	4	2	4	3	1	2	2	1	1	3	3	3	4	4	4	1	1	3	1	3	4	4	4	4	4	4	4	1	3	3	2	3	2	3	4
569	1	1	0	2	1	2	1	2	1	2	3	2	2	1	2	1	4	2	2	1	1	2	1	2	2	2	4	4	3	3	3	4	4	4	3	1	3	4	3	4	4	5	5	5	5	5	5	5	5
570	1	2	1	3	2	4	1	2	2	2	3	3	3	2	5	1	3	4	2	1	1	1	2	3	4	3	5	5	5	3	4	4	4	4	5	4	5	5	5	5	5	5	4	5	5	5	4	3	4
571	1	3	0	2	3	2	3	3	2	2	1	1	1	1	1	1	1	1	2	2	2	3	5	2	1	1	2	3	3	3	4	3	1	2	3	3	3	3	4	3	2	4	2	3	4	3	3	2	4
572	0	1	1	3	3	3	3	4	4	5	3	3	4	3	3	3	3	3	3	3	2	5	3	3	5	5	3	2	1	2	1	5	4	4	5	5	3	2	5	3	5	3	3	3	2	2	4	2	2
573	0	3	1	3	2	1	2	1	3	4	1	3	2	3	2	3	3	3	5	3	5	2	3	3	3	3	5	4	4	3	4	4	5	4	4	4	3	3	3	2	3	4	4	2	3	3	3	5	4
574	0	3	1	3	3	5	5	3	4	4	4	4	5	4	4	3	4	3	1	2	2	1	1	1	1	1	3	3	3	3	3	1	3	3	1	2	3	2	2	1	2	1	2	2	3	2	2	3	2
575	0	5	0	3	4	3	2	2	3	3	3	2	4	4	3	2	3	3	3	3	3	4	2	2	2	4	3	4	4	3	3	3	3	4	3	3	1	2	3	2	4	3	2	3	3	3	3	3	2
576	1	3	1	2	1	2	1	1	1	1	2	2	1	2	2	1	2	3	3	2	2	2	1	2	3	2	5	5	5	5	5	5	5	5	4	5	4	4	5	5	5	5	4	4	3	4	3	5	5
577	0	3	1	2	1	2	1	1	2	1	3	3	2	2	3	2	1	1	1	1	1	1	2	2	2	1	3	3	4	3	2	3	4	4	5	5	5	4	5	4	5	4	4	5	4	3	5	5	4
578	0	2	0	3	5	4	4	2	4	5	4	2	2	2	3	2	3	2	2	1	2	1	1	3	4	3	4	5	4	3	3	4	4	4	4	4	5	4	5	4	5	3	4	3	4	5	4	5	4
579	0	4	0	2	1	1	1	2	1	1	2	2	2	1	2	1	2	2	2	4	3	1	3	2	2	2	5	5	5	5	5	4	5	4	5	4	5	5	5	5	5	4	5	4	5	5	5	5	5
580	1	4	0	2	1	2	2	2	2	1	1	3	3	4	3	4	2	2	1	2	2	2	1	2	1	1	4	3	3	1	2	4	3	3	4	5	5	5	5	5	5	1	2	3	2	3	2	1	3
581	1	1	0	4	5	4	3	3	4	4	4	3	2	2	1	2	5	3	3	4	3	3	5	1	5	2	3	3	3	3	3	2	2	2	1	3	3	3	1	1	4	1	1	3	2	3	3	3	3
582	1	3	1	3	5	3	3	3	3	4	2	1	2	2	1	1	3	2	3	2	3	2	3	1	1	3	3	2	3	3	2	3	3	4	3	3	2	3	3	3	1	2	3	3	4	4	4	3	3
583	0	1	1	5	3	5	2	3	3	3	1	2	2	2	2	2	2	2	3	4	2	3	3	3	4	4	3	4	2	5	3	3	3	4	2	2	2	1	3	1	1	3	3	4	3	5	3	3	3
584	1	1	0	5	3	2	4	4	4	4	3	4	4	4	5	3	4	4	3	3	3	3	4	5	3	3	4	4	4	3	4	3	3	3	2	3	4	4	3	4	3	2	2	2	4	2	3	3	2
585	0	2	1	4	2	3	4	2	3	5	2	2	4	1	2	2	3	2	3	3	3	3	3	3	3	3	3	3	2	4	3	4	3	4	4	4	4	4	4	4	5	4	5	4	4	5	4	5	4
586	1	3	0	2	1	1	1	1	1	1	1	1	2	1	2	1	1	2	1	1	1	1	1	2	2	2	4	4	2	3	3	5	5	4	4	4	4	5	5	5	5	4	4	5	4	5	4	5	5
587	0	3	1	2	4	2	3	3	2	3	4	4	4	4	2	1	4	3	2	1	1	1	1	2	1	1	4	3	2	3	3	1	3	3	1	5	3	4	4	3	4	5	5	4	5	5	4	5	4
588	1	3	0	2	2	2	2	1	3	2	2	3	1	3	1	3	3	3	2	3	3	4	3	3	3	3	4	3	3	3	3	4	5	5	4	2	4	3	5	4	3	5	4	4	5	5	4	5	4
589	1	1	1	2	2	2	4	2	2	2	1	1	1	1	2	1	1	2	1	2	2	2	2	3	3	1	3	1	3	4	3	3	4	5	4	3	4	3	3	3	4	3	5	3	4	5	3	3	4
590	0	4	1	1	1	2	2	1	1	1	1	1	1	1	2	1	1	1	1	1	2	2	1	2	1	1	5	5	5	5	4	3	3	3	5	4	3	4	4	4	4	4	4	5	3	3	3	3	5
591	1	2	1	4	3	5	3	4	5	5	2	1	2	2	2	2	3	2	3	3	2	2	2	2	3	3	1	1	3	5	3	1	1	3	4	4	3	4	4	3	4	4	4	5	4	5	4	5	5
592	1	2	0	3	2	2	4	3	3	4	1	1	1	1	1	1	1	1	2	2	3	1	1	3	1	3	3	4	3	4	5	5	5	5	4	4	4	4	4	5	5	5	5	5	5	5	4	5	5
593	0	3	0	2	1	2	2	3	2	2	2	2	3	2	2	2	3	2	1	1	1	2	1	1	2	1	3	4	4	3	2	3	1	3	4	4	4	5	5	5	5	4	4	4	4	4	4	4	4
594	1	2	1	3	3	2	3	3	4	2	2	1	3	2	3	1	2	2	1	2	3	2	2	2	2	3	5	5	5	5	4	4	5	5	4	4	4	4	4	4	4	3	4	4	5	5	4	5	4
595	1	1	0	4	5	4	5	4	4	4	2	2	2	3	2	3	3	2	3	2	3	2	3	4	5	3	3	1	3	3	2	4	4	5	4	4	3	3	2	3	4	1	3	2	2	3	3	2	2
596	0	5	0	3	3	2	2	3	3	3	1	1	2	1	1	1	1	1	2	2	3	2	2	5	3	3	3	2	2	3	1	3	3	4	4	3	4	4	3	3	4	3	2	4	2	3	3	2	2
597	1	4	0	2	2	3	2	3	2	2	2	1	2	3	2	5	5	3	1	2	2	2	2	2	5	3	3	3	2	4	4	4	4	4	4	4	3	4	4	4	4	5	5	4	5	5	4	5	4
598	0	4	1	1	1	1	1	2	1	1	1	1	1	2	1	1	1	1	2	1	1	2	2	2	1	1	5	5	5	3	2	5	5	4	5	3	1	4	1	2	3	2	4	3	3	1	3	3	4
599	1	1	1	4	4	4	5	3	4	5	5	5	4	5	4	4	3	3	2	3	3	5	3	3	3	5	3	3	3	5	3	3	3	3	1	3	4	4	3	3	3	4	2	4	3	1	3	4	3
600	0	5	0	2	3	3	1	2	2	2	1	1	1	1	2	1	1	1	2	2	2	2	2	2	3	2	4	5	5	3	4	5	5	4	4	4	4	4	5	4	4	4	3	3	4	5	4	5	4
601	0	2	1	1	1	1	1	1	1	1	3	4	2	4	3	2	3	3	2	3	2	2	3	3	3	2	4	4	4	3	4	4	3	4	4	4	3	1	3	2	3	4	3	4	3	5	3	5	4
602	1	2	0	3	4	4	5	4	4	4	1	2	2	1	2	2	3	2	2	3	2	3	3	4	3	2	3	1	3	3	3	3	4	3	2	4	5	4	3	5	4	4	4	4	5	3	4	3	5
603	1	2	0	2	2	2	2	2	1	2	2	3	2	2	3	2	3	3	2	2	3	2	3	2	2	1	4	4	4	4	4	4	4	4	5	5	5	4	5	4	5	5	5	5	4	5	4	5	5
604	0	1	1	3	4	3	2	2	3	4	1	4	3	3	2	5	5	5	5	4	3	3	3	3	4	5	5	4	3	3	4	4	3	4	3	3	3	4	3	3	4	4	4	4	4	5	4	4	5
605	0	1	1	3	2	3	4	3	3	2	4	4	3	3	4	3	4	3	3	3	3	5	5	4	4	5	1	1	1	4	3	3	4	4	4	5	4	4	4	4	5	4	4	4	4	5	5	5	5
606	0	3	1	3	3	2	3	5	4	4	1	1	2	1	1	2	2	2	1	2	2	2	3	2	3	2	2	3	3	3	1	3	3	3	2	2	3	2	3	2	2	3	2	3	2	2	3	5	2
607	0	4	1	1	1	2	1	2	2	1	1	1	1	1	2	1	1	1	3	2	2	2	2	1	1	1	4	4	4	3	3	3	1	3	3	4	5	4	5	4	5	3	5	4	4	5	5	5	5
608	0	3	0	2	1	1	1	1	2	1	1	1	1	2	2	1	1	1	2	1	2	2	1	1	1	2	3	3	3	3	2	1	2	4	3	5	4	4	4	4	5	4	4	3	3	3	4	4	4
609	0	1	1	4	2	5	2	4	3	5	4	4	5	3	4	4	5	3	3	3	3	4	2	2	2	4	5	4	5	5	4	3	1	3	2	5	4	5	4	4	5	3	4	3	3	4	3	3	4
610	0	3	1	5	2	2	3	4	3	2	4	4	2	4	5	5	4	3	2	2	2	2	2	3	2	2	3	2	1	4	5	3	2	1	1	4	4	5	3	4	4	3	2	5	3	3	3	4	4
611	0	1	0	2	2	2	2	2	3	2	4	4	5	5	3	4	5	4	3	3	2	3	3	3	3	2	5	3	4	4	4	4	4	4	3	4	3	4	5	4	4	3	4	5	3	2	4	3	4
612	1	5	0	1	1	1	1	1	2	1	1	2	1	2	2	2	1	2	2	1	2	1	1	2	1	1	4	4	4	5	5	5	5	5	4	4	4	5	3	4	4	5	5	5	5	5	5	5	4
613	0	3	0	4	3	4	4	4	4	5	2	3	5	3	2	3	3	3	5	3	3	4	3	3	2	2	3	4	4	3	1	4	3	4	4	3	3	4	3	3	4	1	1	3	3	1	3	2	2
614	0	4	1	2	1	1	1	2	1	1	1	1	1	1	2	1	2	3	2	3	3	2	2	2	3	1	3	4	3	4	5	4	4	4	5	5	5	5	4	5	5	5	5	4	5	5	5	5	5
615	1	3	0	2	2	2	3	2	3	2	2	3	2	5	3	3	3	4	3	1	2	2	2	3	3	2	3	3	3	4	4	5	4	5	4	2	1	1	1	3	2	3	2	3	4	4	3	3	3
616	1	5	1	1	1	1	1	1	1	1	2	2	1	1	1	1	2	2	1	2	1	1	1	2	2	1	5	5	5	4	4	4	4	3	3	3	3	4	3	3	3	3	2	1	3	2	2	2	1
617	1	3	0	2	1	2	3	2	2	3	3	4	5	4	2	4	3	3	2	2	3	2	2	3	4	3	3	3	3	3	5	4	3	4	4	4	4	4	3	3	5	1	2	3	2	3	3	2	3
618	0	3	1	3	4	2	2	5	2	3	2	2	2	1	2	1	2	2	4	3	5	4	4	4	5	4	3	3	1	3	4	3	3	1	3	3	3	1	3	4	2	3	2	2	3	2	3	3	2
619	0	4	0	2	2	2	1	2	2	1	1	1	1	2	1	2	1	1	2	3	3	1	3	3	2	3	5	5	5	3	3	4	5	5	5	3	4	2	3	4	3	3	4	3	4	5	4	5	4
620	0	1	0	3	2	3	3	3	3	3	3	5	4	4	3	3	5	3	2	3	2	2	2	3	3	2	3	3	4	4	5	3	3	3	4	5	4	5	5	4	5	3	5	4	5	5	5	5	5
621	0	5	1	2	1	1	1	1	1	1	1	1	1	1	1	2	1	2	1	1	1	1	1	1	2	1	5	5	5	5	4	5	5	5	5	5	5	5	5	5	5	5	5	5	5	5	5	5	4
622	1	1	0	2	2	2	2	2	2	2	2	2	2	2	2	3	1	2	3	3	3	3	5	3	3	3	3	3	2	3	1	3	3	2	1	2	3	3	3	3	3	3	1	2	3	1	2	2	1
623	0	3	1	1	1	1	1	1	1	1	2	1	1	1	1	1	2	2	3	3	2	3	2	1	1	1	3	2	3	2	3	3	4	3	4	4	4	5	5	5	5	4	5	5	5	3	4	5	4
624	1	3	0	4	4	4	4	3	3	4	4	3	5	4	5	4	5	5	2	3	3	5	2	4	3	2	3	3	1	3	3	3	3	3	1	3	3	3	2	1	1	3	4	3	4	2	4	4	1
625	0	1	0	2	1	1	1	1	1	1	2	1	1	2	1	1	2	1	2	2	2	2	2	1	3	1	3	3	4	4	5	4	3	4	5	5	4	5	5	5	5	5	4	4	4	5	5	5	5
626	1	4	1	2	3	2	2	2	2	2	1	1	1	1	1	1	1	2	2	1	3	1	2	3	3	3	5	5	5	4	3	5	4	5	3	4	5	5	4	5	5	5	4	4	4	5	5	4	4
627	0	3	1	3	3	2	3	2	3	4	3	3	3	2	2	3	3	2	5	3	2	4	3	3	3	3	4	4	4	4	4	4	4	4	5	4	4	4	3	5	4	3	3	3	2	3	2	2	4
628	1	3	1	2	3	3	2	2	2	2	4	3	4	2	5	3	4	4	5	3	3	3	3	3	3	5	2	2	4	3	1	3	1	4	3	1	3	2	2	3	3	3	4	4	5	5	4	5	4
629	0	2	1	5	5	5	5	4	3	4	2	2	2	3	1	1	3	1	3	3	3	5	3	3	2	5	5	4	4	2	2	4	4	5	4	3	4	4	4	4	3	4	3	4	4	5	4	5	2
630	0	5	0	2	2	3	2	3	1	1	1	1	2	1	1	1	1	1	1	2	2	1	1	2	1	1	5	5	4	5	5	3	3	3	3	3	4	3	5	3	3	2	2	3	4	3	4	3	2
631	1	2	0	2	1	2	2	2	1	1	2	1	2	3	3	1	1	3	2	3	2	2	1	2	2	2	5	4	4	5	3	4	4	4	3	3	2	3	3	2	2	1	4	3	3	1	3	4	3
632	0	2	0	3	4	2	3	2	2	4	1	2	3	2	2	2	2	2	2	2	2	2	3	2	3	2	3	2	2	3	2	3	4	1	4	1	1	3	3	4	1	3	2	3	3	3	3	2	4
633	0	2	1	2	2	2	2	1	1	2	1	1	1	1	1	1	1	2	2	2	1	1	1	1	1	1	4	4	4	3	4	5	5	5	4	5	5	5	5	5	5	5	5	5	5	5	4	5	4
634	1	1	0	2	2	2	2	3	3	1	4	3	2	4	4	4	5	5	3	4	3	4	3	3	3	3	3	3	3	4	3	5	5	4	5	3	4	4	4	4	4	4	1	3	3	3	4	1	2
635	1	2	0	2	1	1	1	1	1	1	2	2	2	1	2	2	3	3	1	3	1	1	1	2	1	2	3	2	3	4	3	3	4	4	4	4	4	5	5	5	5	1	3	3	4	1	3	3	3
636	0	2	1	1	1	1	1	1	1	2	2	2	2	2	1	1	1	2	1	1	1	1	1	1	1	2	5	5	5	5	5	5	5	5	5	5	5	5	5	5	5	5	5	4	5	5	5	5	4
637	1	2	0	5	3	3	3	4	3	3	3	4	4	4	5	5	3	5	3	4	5	3	3	3	4	3	3	3	4	3	3	1	1	1	3	3	3	1	3	3	4	4	5	3	3	1	3	2	1
638	1	1	1	1	2	2	2	1	1	1	1	1	1	2	1	1	3	1	1	1	2	1	2	1	1	1	5	5	4	3	4	4	3	3	4	3	2	1	4	4	4	2	1	3	2	3	3	2	2
639	0	3	0	2	2	2	1	1	2	1	4	3	4	3	3	4	5	5	2	4	2	2	3	3	5	2	3	3	3	3	1	3	3	4	4	4	3	3	3	1	4	3	3	2	2	1	3	4	2
640	1	3	1	5	5	3	3	4	3	3	2	3	3	3	2	5	3	3	2	2	3	3	3	3	4	3	2	1	3	3	3	3	2	2	3	1	1	2	2	3	1	3	1	2	2	2	3	5	2
641	0	2	1	4	3	3	5	3	3	2	2	3	5	3	4	4	4	3	3	5	5	4	3	4	3	2	1	2	1	1	3	3	3	3	2	2	1	1	1	1	2	1	3	2	2	2	3	3	3
642	0	3	1	3	3	3	3	4	5	4	2	4	3	4	3	5	5	5	1	2	2	2	2	2	3	4	4	3	4	1	3	3	3	1	1	3	3	3	4	3	5	3	2	1	2	1	3	3	3
643	1	3	1	2	1	1	1	2	1	1	1	1	2	1	1	1	2	1	1	2	1	1	1	3	3	2	4	5	4	5	5	4	4	4	4	4	5	5	5	4	5	4	5	5	5	5	4	5	5
644	1	3	0	2	1	1	2	2	1	2	1	1	1	1	1	1	2	2	2	1	2	2	1	3	2	2	4	4	4	4	4	4	4	5	4	5	4	4	5	4	5	4	5	5	4	5	4	5	4
645	1	3	0	2	2	2	3	2	2	2	1	1	2	1	2	1	1	1	2	2	2	2	2	2	1	2	4	4	4	4	3	4	4	4	3	3	4	3	5	3	4	4	4	4	5	3	4	5	4
646	0	3	1	2	2	3	2	2	2	2	2	3	1	2	2	4	3	3	3	2	3	3	3	3	4	2	4	4	4	3	3	5	5	5	5	3	3	4	3	4	4	3	2	4	2	4	3	3	3
647	0	4	1	3	5	4	3	4	3	2	4	5	5	4	4	3	5	3	3	3	3	5	3	5	5	5	5	5	4	5	4	4	4	4	3	3	3	4	3	3	4	1	4	4	4	3	4	5	5
648	0	2	1	1	1	1	2	2	1	2	1	2	1	1	2	2	1	3	2	1	1	1	1	2	2	1	4	4	3	5	5	3	4	4	4	3	3	3	4	2	3	3	2	3	2	3	3	3	2
649	1	2	1	3	3	5	3	3	4	3	4	4	5	4	5	5	5	3	2	4	2	2	3	5	3	3	3	3	3	2	3	3	2	1	2	3	1	1	1	2	3	3	3	3	4	3	3	3	3
650	0	5	1	3	1	2	3	1	3	2	2	2	1	2	1	1	2	2	1	1	2	1	2	2	1	1	4	4	3	1	2	3	3	3	3	4	4	4	4	4	3	4	2	2	4	3	3	2	2
651	1	1	0	3	2	2	3	1	2	2	4	4	4	4	5	5	3	3	5	4	5	3	4	3	2	2	1	2	3	4	4	3	3	1	1	3	2	3	3	1	1	3	4	2	4	2	2	3	3
652	0	4	0	3	2	4	2	2	3	2	2	2	1	1	2	2	3	2	2	2	3	2	2	5	3	3	4	5	4	5	3	4	4	4	4	4	5	5	5	4	5	4	4	3	4	5	4	4	4
653	1	2	0	2	3	4	3	3	2	4	2	1	2	1	2	2	3	1	5	3	3	5	4	3	3	2	5	4	5	3	3	3	4	4	4	3	3	3	2	3	2	3	3	5	3	3	3	5	2
654	0	1	1	4	5	3	3	4	3	4	4	4	5	3	5	5	3	3	3	3	3	4	3	4	5	3	5	5	5	4	4	4	4	4	4	5	3	4	5	4	5	4	4	3	2	2	2	5	4
655	0	2	1	1	1	2	1	1	1	1	1	2	1	1	1	2	1	2	1	1	1	2	1	2	3	2	2	1	1	3	3	3	4	3	4	5	4	4	4	5	5	4	3	4	3	3	3	2	4
656	0	2	0	3	5	4	3	2	2	2	2	2	2	3	2	2	2	1	3	3	2	4	3	3	3	2	3	1	1	3	3	4	4	4	4	5	3	4	3	4	5	5	4	4	3	5	4	5	5
657	0	4	1	2	1	1	1	1	1	1	3	2	4	3	4	4	2	2	2	2	2	2	2	3	1	2	5	5	5	5	5	4	4	5	4	3	3	3	3	3	3	4	2	4	2	3	3	2	2
658	0	4	0	1	1	1	1	1	1	1	1	1	1	1	2	1	3	3	2	3	2	4	2	2	3	2	5	5	5	3	3	5	4	5	4	3	4	4	3	4	3	2	2	2	4	3	3	4	2
659	1	3	0	2	1	2	3	2	3	3	2	1	2	1	1	1	1	2	2	2	1	2	2	2	2	2	1	2	3	4	4	5	5	4	5	3	4	5	5	5	3	4	4	4	5	5	4	5	5
660	0	4	1	3	2	3	2	3	3	3	1	3	3	1	2	2	3	5	2	3	3	2	2	2	3	2	5	4	5	3	1	4	4	4	4	1	3	4	3	3	2	1	1	3	4	2	3	2	2
661	0	2	0	2	2	2	2	2	2	3	1	2	2	3	3	3	2	3	1	1	2	1	2	3	2	1	4	3	4	1	3	3	1	3	1	3	4	4	2	3	3	5	4	3	4	3	3	3	3
662	0	2	1	1	2	1	1	2	1	2	2	1	1	1	1	1	2	2	1	1	2	1	2	2	2	1	5	5	5	4	4	5	5	4	5	3	3	3	4	3	3	4	4	3	3	4	3	2	4
663	1	3	1	1	2	1	1	1	2	1	2	2	2	2	2	2	3	2	2	4	3	4	3	2	1	1	1	2	1	1	1	5	4	4	4	2	4	4	3	3	1	3	2	3	4	3	3	5	1
664	1	1	1	3	3	3	2	3	3	1	5	4	5	3	5	5	4	3	2	5	3	4	3	4	5	5	3	3	2	2	2	3	3	3	3	2	3	4	2	1	3	1	3	3	2	2	2	2	2
665	1	3	0	3	1	1	1	1	2	2	1	1	1	2	1	1	1	2	1	1	2	2	1	2	1	1	2	1	2	3	4	4	5	5	5	4	4	5	5	4	4	4	4	5	3	3	4	5	3
666	1	2	0	2	1	2	1	1	1	1	2	2	3	4	3	2	3	2	1	2	2	1	1	2	1	2	4	4	4	4	5	4	5	5	5	5	5	4	5	5	5	3	4	4	4	5	3	2	4
667	0	2	1	2	2	2	2	2	2	2	1	2	1	2	1	2	2	2	1	2	1	1	1	2	2	5	5	5	5	4	3	5	5	4	4	5	4	5	5	5	5	5	5	4	4	5	5	5	4
668	0	1	1	3	2	3	3	4	3	2	4	4	4	4	4	5	4	4	2	3	1	5	3	2	3	3	4	4	3	5	5	4	5	5	5	5	4	4	4	3	4	3	4	2	4	1	2	5	3
669	1	1	0	2	1	1	2	2	2	2	4	3	4	3	3	4	3	3	2	4	5	4	2	2	3	2	3	4	4	5	5	3	3	4	4	3	3	3	3	3	3	4	4	3	4	5	4	4	1
670	1	4	1	2	2	2	2	2	4	2	3	4	5	4	5	4	4	3	1	2	2	2	1	1	2	1	4	3	3	3	3	4	4	3	4	4	5	5	5	4	5	4	3	3	2	2	3	3	4
671	0	2	1	5	3	4	4	4	5	5	1	1	2	2	1	2	2	3	2	3	3	3	2	3	3	4	3	1	1	4	4	2	3	4	1	4	4	4	5	4	4	4	3	3	5	5	4	4	5
672	1	3	0	3	3	4	4	3	3	3	2	2	1	2	2	2	2	2	3	3	3	4	2	2	1	1	4	5	4	4	4	4	3	3	3	5	4	5	5	4	4	4	4	4	4	3	4	4	4
673	1	2	1	2	2	1	2	1	1	2	1	1	3	2	1	1	2	3	1	2	2	1	1	2	2	1	4	4	4	3	4	5	5	4	5	1	3	3	1	3	2	2	2	3	3	3	3	2	2
674	0	3	0	2	2	2	1	3	2	3	2	1	2	1	1	1	1	2	1	1	2	1	2	2	2	3	5	5	5	3	1	3	5	4	4	4	4	4	5	5	5	4	5	4	5	5	4	5	4
675	0	2	0	3	2	2	3	1	2	4	1	1	2	1	1	1	1	1	2	1	3	2	3	2	3	2	4	4	5	4	3	5	5	5	5	4	4	5	5	5	5	5	5	4	5	5	5	5	5
676	0	2	0	2	2	2	2	2	2	2	1	1	1	1	1	1	2	1	1	2	2	1	2	2	1	1	5	4	5	4	3	5	4	4	5	4	4	4	5	5	5	3	5	5	5	4	5	5	5
677	0	4	0	3	3	4	4	3	3	3	2	4	3	3	1	4	5	5	3	4	3	5	3	3	3	3	4	3	4	3	2	3	3	4	5	3	4	5	4	4	4	5	4	5	4	4	5	5	4
678	0	2	0	2	2	3	3	2	2	2	3	2	2	3	3	3	2	4	1	2	2	2	2	1	3	3	3	3	3	2	3	3	4	3	4	5	5	4	4	4	5	3	4	4	4	5	3	4	5
679	0	1	1	4	4	5	5	5	3	4	4	4	4	4	3	1	3	3	3	3	5	2	3	2	2	1	3	3	2	1	3	3	3	3	1	3	3	3	2	1	2	3	2	3	2	2	2	2	2
680	1	1	0	3	3	3	3	4	2	3	2	2	3	2	4	4	3	3	4	4	3	4	5	5	3	3	3	1	1	4	5	5	5	5	5	3	3	3	2	2	3	2	3	3	3	3	3	2	4
681	1	4	0	3	2	1	2	2	1	2	2	2	2	1	2	2	3	3	3	2	3	2	2	2	2	1	4	4	4	4	5	3	2	4	2	3	4	4	4	4	4	4	4	3	4	4	3	5	3
682	1	4	1	4	3	3	4	3	4	3	4	3	4	4	3	3	3	2	3	3	3	5	3	5	5	3	3	2	3	3	3	1	1	1	3	1	3	3	3	2	3	4	2	3	2	3	2	3	3
683	0	1	0	2	2	2	2	2	2	2	1	1	1	1	2	1	1	1	3	2	1	2	2	3	3	1	5	5	5	5	5	4	5	5	5	5	4	5	5	5	5	5	4	4	4	3	4	5	5
684	0	4	1	3	3	4	4	3	3	2	2	2	2	2	1	1	1	2	2	4	2	2	2	1	1	1	3	1	1	2	2	4	3	5	5	4	3	3	3	3	4	3	3	4	3	4	4	3	4
685	1	3	1	2	2	1	1	1	2	2	3	3	4	2	2	2	2	3	2	2	3	1	2	3	2	2	4	3	3	4	5	3	3	3	4	3	4	4	5	5	5	4	3	5	5	5	3	5	4
686	0	3	1	2	1	1	2	1	2	1	2	2	1	2	2	1	3	1	2	1	1	1	2	2	1	1	4	4	4	4	3	4	2	4	4	4	4	4	4	5	5	4	4	3	4	5	5	5	3
687	1	4	0	3	2	2	3	3	1	3	2	3	2	2	4	3	3	2	2	1	2	2	1	1	1	2	5	5	5	4	4	3	3	5	4	5	5	5	5	5	5	4	5	4	4	5	5	5	5
688	1	1	1	4	4	2	3	4	3	4	3	4	3	3	4	4	3	5	4	2	3	4	2	3	5	2	4	3	3	2	1	4	5	3	4	3	3	4	4	4	4	4	4	3	4	3	5	5	4
689	0	5	0	2	1	2	1	1	2	2	1	1	2	2	1	1	2	2	1	1	1	1	1	1	2	1	4	4	4	3	3	4	4	5	4	3	3	4	3	4	3	3	4	3	4	5	4	5	4
690	0	2	1	1	2	1	2	1	2	1	3	2	1	5	2	2	2	2	1	1	1	1	1	3	1	3	5	4	4	5	5	4	5	5	5	4	4	4	4	3	5	5	5	5	4	5	4	5	5
691	0	2	0	1	1	1	2	1	1	1	2	1	2	1	2	1	1	2	1	1	2	2	1	1	1	2	4	4	4	3	3	5	5	5	5	5	4	5	5	4	5	3	4	4	2	3	5	5	2
692	1	1	0	4	3	5	3	5	3	5	4	4	4	4	4	5	2	5	5	4	3	3	3	4	3	3	4	4	4	3	3	3	3	2	3	3	3	3	2	1	3	3	4	5	4	5	3	4	3
693	0	3	0	1	1	1	2	1	1	1	1	1	1	1	1	1	1	1	1	1	1	1	1	3	2	2	5	5	5	4	5	5	5	5	5	4	5	4	5	4	4	4	5	5	5	5	5	5	4
694	1	3	1	2	2	1	2	1	2	1	1	2	2	3	3	1	2	3	2	2	3	1	1	3	3	2	5	5	5	5	5	4	4	4	4	4	5	5	5	5	5	5	5	4	5	5	5	5	5
695	1	2	1	1	1	1	2	1	1	1	2	3	2	3	2	2	2	3	1	3	2	1	2	2	2	3	5	5	5	5	5	4	5	5	4	5	4	5	5	5	5	5	5	3	5	5	5	4	4
696	0	3	0	5	5	4	4	4	3	5	4	4	4	4	1	3	3	3	2	3	1	2	3	2	3	2	3	3	1	2	2	4	4	4	4	3	4	3	4	4	5	2	1	3	2	3	3	3	3
697	1	1	1	5	2	5	3	4	4	4	4	4	5	3	4	5	5	3	3	2	3	5	2	4	4	4	1	4	3	3	2	3	3	3	2	1	1	2	2	2	3	4	2	3	3	3	3	2	2
698	0	4	1	2	2	2	3	3	2	2	1	1	1	1	2	1	2	2	2	3	2	2	3	3	3	1	4	4	4	5	4	4	4	4	3	3	3	3	3	3	4	4	5	5	4	4	3	5	4
699	0	3	1	4	4	3	3	2	5	2	4	4	4	2	5	5	3	3	3	3	4	3	3	3	5	5	3	4	4	4	4	2	4	2	1	4	5	5	5	5	5	5	5	3	5	5	4	5	5
700	1	3	1	2	1	2	2	2	1	1	2	2	1	1	2	1	2	1	1	2	2	2	3	3	2	3	4	4	4	3	3	4	4	4	5	1	4	5	4	4	4	5	3	4	4	4	3	4	5
701	1	3	1	3	3	3	3	2	3	3	1	2	3	1	3	3	3	3	2	1	3	2	2	4	3	4	2	3	2	4	4	3	3	4	3	4	5	5	5	5	5	4	4	5	3	5	4	4	5
702	1	1	1	3	4	3	4	5	3	3	4	4	5	4	4	5	5	3	3	2	3	2	2	2	3	3	4	3	3	3	3	2	3	3	2	3	3	3	3	4	3	3	1	2	3	1	3	2	2
703	1	3	0	2	2	1	2	2	2	3	1	1	1	1	2	1	1	1	2	1	1	2	2	3	3	3	4	4	4	4	4	5	5	5	5	1	3	4	3	3	3	4	3	3	4	5	5	5	2
704	1	3	0	3	1	1	1	2	2	1	2	4	3	2	3	3	3	3	2	2	3	2	2	1	2	1	3	1	3	3	3	3	3	3	3	4	3	3	3	4	4	5	4	4	4	5	4	5	5
705	1	1	0	2	1	1	2	2	1	1	1	1	1	1	1	1	2	1	2	2	2	3	3	1	2	1	5	5	4	4	4	4	5	4	4	4	3	4	4	4	5	4	4	5	4	5	4	4	4
706	1	2	0	2	2	2	2	1	2	2	2	3	5	4	5	2	3	2	5	4	5	5	3	2	2	2	2	3	3	3	3	1	1	3	4	3	3	2	2	1	2	1	2	2	3	1	2	1	3
707	1	5	1	1	1	1	1	1	1	2	2	1	1	2	1	2	3	1	2	1	1	1	2	1	2	1	5	5	5	4	4	4	5	5	4	4	4	4	5	4	3	5	5	5	5	5	5	5	5
708	1	3	1	3	2	2	3	2	3	4	4	3	5	1	4	4	3	2	3	3	2	2	2	1	3	2	5	5	4	3	4	4	4	5	5	3	4	2	2	4	3	4	4	4	4	5	5	5	3
709	1	3	1	4	5	3	5	3	4	4	2	3	3	2	5	4	2	3	2	2	2	5	2	2	2	1	1	4	1	1	1	3	1	3	1	2	1	1	2	1	1	2	3	3	3	5	3	2	3
710	0	1	0	3	2	2	2	3	3	2	2	2	3	2	2	3	2	2	2	2	2	2	1	3	5	2	4	4	4	5	4	4	5	5	5	3	4	4	5	5	5	5	4	5	5	5	5	5	5
711	0	1	0	3	3	4	3	5	4	3	2	2	2	2	3	4	5	2	2	4	2	2	3	3	3	5	3	3	3	3	3	3	1	3	4	5	4	5	5	5	5	5	4	4	4	5	4	5	4
712	1	2	1	3	3	2	2	3	3	2	1	1	1	1	1	2	1	2	3	3	2	3	1	2	2	3	4	4	3	5	4	3	4	3	3	4	5	4	5	5	5	5	5	5	5	5	5	5	5
713	0	1	0	2	1	4	2	1	1	2	4	2	2	3	2	1	3	2	3	2	3	2	3	2	1	2	5	4	4	3	3	3	3	1	3	5	4	4	4	5	5	4	3	4	3	2	3	3	3
714	1	1	1	5	3	5	5	4	4	4	3	4	2	2	2	2	3	3	3	5	3	5	5	3	5	5	3	3	3	3	3	2	3	3	1	3	3	1	1	2	2	1	2	3	3	2	3	5	3
715	0	4	1	5	4	4	5	5	5	3	4	4	5	4	5	4	3	3	3	4	4	3	3	2	3	1	2	2	2	4	4	3	3	3	3	2	3	1	3	2	2	3	5	3	4	5	4	4	3
716	0	4	0	2	2	1	2	2	1	2	2	2	2	1	2	1	3	2	1	1	1	2	2	1	2	1	3	4	3	4	3	3	3	4	3	4	3	2	3	4	4	3	4	3	3	2	3	2	4
717	1	1	1	2	3	3	4	2	2	2	2	2	1	2	1	2	2	3	1	2	2	1	1	1	1	1	5	5	5	3	2	3	4	4	4	5	5	4	5	5	5	5	4	3	2	5	5	5	4
718	0	4	0	3	3	4	2	2	5	5	3	4	4	3	3	2	3	3	4	4	3	3	3	2	2	2	3	1	1	1	1	3	3	1	4	3	3	2	3	3	3	4	4	3	3	4	5	5	4
719	0	3	0	2	3	2	2	3	2	1	3	4	3	4	4	2	3	3	1	3	2	2	2	3	4	5	4	5	4	3	4	5	5	5	5	4	5	4	5	4	5	3	3	5	3	4	4	4	5
720	0	2	0	3	1	1	2	3	3	3	1	2	2	2	1	1	1	2	2	1	1	1	1	3	5	3	5	4	4	3	3	5	5	5	5	3	4	4	4	5	5	5	3	3	4	3	4	5	5
721	0	3	1	2	1	2	1	2	2	2	1	1	2	2	1	2	2	1	1	1	1	1	1	1	3	2	5	5	5	5	5	5	4	5	5	4	4	4	5	4	5	4	5	4	5	4	4	5	4
722	0	3	1	2	2	2	2	2	1	2	1	1	2	1	2	1	2	2	1	1	1	1	1	1	1	1	5	5	5	4	3	4	3	4	3	4	5	5	5	5	5	4	4	5	4	5	5	5	4
723	1	4	1	2	3	1	2	2	1	2	2	1	3	1	3	2	3	2	2	1	1	1	1	1	1	1	4	2	4	3	4	3	1	3	3	4	3	3	5	3	1	4	5	5	5	4	3	5	5
724	0	1	0	3	5	2	1	4	3	2	3	3	2	2	3	2	4	3	3	4	3	3	2	3	3	3	2	2	2	3	3	3	3	3	3	3	4	3	3	3	5	1	3	3	2	4	3	5	3
725	1	3	0	3	4	4	5	4	3	4	3	4	2	2	3	5	3	4	4	3	3	2	4	3	3	2	3	2	2	3	3	3	1	3	3	4	3	4	3	4	3	2	3	3	3	1	2	2	1
726	1	2	1	2	1	1	2	1	1	1	4	3	4	2	4	3	5	3	5	5	5	3	2	4	3	3	4	4	5	4	5	5	5	5	4	4	4	5	3	4	5	5	5	5	4	5	5	5	4
727	0	2	1	3	3	2	4	3	4	3	4	3	4	3	5	5	3	4	3	3	5	3	4	3	3	3	3	3	4	4	4	3	3	4	4	4	5	5	5	5	5	3	2	2	3	3	3	4	3
728	0	4	1	3	4	4	5	4	2	5	3	2	3	2	1	2	3	2	3	3	4	4	3	3	3	3	3	2	1	4	3	4	4	4	4	5	4	5	5	5	5	2	5	4	5	5	4	4	4
729	0	1	1	4	3	4	5	3	4	3	3	4	4	4	5	4	5	3	3	4	3	2	3	5	5	5	3	4	3	4	4	3	4	3	3	3	4	4	4	4	5	4	4	5	4	5	5	5	5
730	1	4	0	2	2	3	3	2	2	3	2	2	4	4	1	2	4	3	3	3	3	2	3	3	3	3	5	5	4	5	4	4	4	5	5	4	5	5	5	5	5	5	4	5	5	5	4	5	5
731	0	1	1	1	1	1	1	1	2	2	2	2	2	2	2	1	3	1	1	1	2	3	1	1	1	1	4	5	5	4	5	4	5	5	4	3	5	4	5	3	5	5	4	5	5	5	3	5	5
732	1	2	1	5	5	4	4	4	4	5	2	1	2	2	1	1	1	2	2	2	2	2	1	2	3	3	4	5	4	4	5	4	4	5	5	3	3	5	5	4	4	4	4	3	5	5	3	3	4
733	1	3	0	2	2	2	2	2	3	3	2	3	3	3	2	2	5	3	2	3	2	2	1	2	1	1	4	4	4	4	5	4	5	5	5	3	4	4	4	4	2	3	4	3	4	4	3	3	3
734	1	1	1	5	5	4	4	4	4	4	1	4	2	1	1	2	1	2	2	2	3	3	3	1	3	3	1	1	1	4	3	3	3	4	2	4	3	3	3	3	3	3	2	3	4	2	3	2	3
735	0	5	0	2	2	1	1	1	2	1	3	1	1	1	1	2	1	1	1	2	1	1	1	1	2	2	2	2	2	3	3	1	3	3	3	3	3	4	2	2	2	4	2	3	3	5	4	4	2
736	1	5	1	2	2	3	4	3	3	3	1	1	1	1	1	1	2	1	1	2	2	3	2	3	3	2	4	4	4	3	4	5	5	5	4	5	5	5	4	4	5	5	5	5	4	5	4	5	5
737	1	2	1	4	4	4	4	4	4	2	4	4	3	4	5	4	5	4	3	3	3	4	3	5	3	4	3	2	1	3	2	1	3	1	2	3	5	3	3	2	3	3	2	3	2	3	3	3	3
738	0	3	1	1	1	1	1	1	1	3	1	1	1	2	2	1	2	2	3	2	3	1	2	3	1	3	2	2	1	3	3	2	3	3	3	2	3	3	2	4	4	3	2	3	3	4	3	3	4
739	0	2	1	5	3	3	3	4	3	4	2	1	1	1	1	1	2	1	2	2	1	1	2	3	2	2	4	4	5	3	3	5	5	5	5	4	4	2	3	3	5	5	5	4	4	5	5	5	5
740	1	4	1	2	2	2	3	2	2	3	3	2	5	2	3	4	3	3	2	2	2	2	2	2	2	2	4	4	4	4	5	3	4	3	3	4	4	5	4	4	5	4	4	4	4	2	3	5	3
741	1	1	1	2	2	2	1	1	2	1	1	2	1	1	1	2	1	1	1	1	2	1	1	1	1	2	5	5	5	4	4	5	4	5	5	4	4	4	4	4	5	4	4	2	3	5	4	3	3
742	0	4	0	2	2	2	2	2	2	2	1	1	2	1	2	2	1	1	1	2	1	1	1	1	1	1	4	4	3	4	3	3	4	5	4	5	4	4	4	4	4	5	4	5	4	5	5	5	5
743	1	2	1	4	3	5	2	3	3	3	2	2	2	3	1	2	3	2	4	3	3	5	5	3	3	5	4	3	4	2	4	3	3	1	3	2	3	2	2	2	4	4	2	3	3	2	3	3	4
744	0	2	1	5	4	4	3	3	4	5	4	4	4	2	3	4	5	3	4	3	2	2	2	3	4	3	4	5	4	4	3	4	2	4	5	1	3	4	3	2	3	3	2	4	3	1	3	1	3
745	1	3	1	2	1	1	1	1	1	1	2	1	1	1	2	1	1	1	1	1	1	1	1	2	1	1	5	5	5	4	5	5	5	5	4	5	5	5	5	5	5	5	5	5	4	5	4	5	4
746	1	1	1	2	1	2	2	2	2	1	2	2	1	1	2	4	3	2	3	2	2	3	3	3	3	3	3	4	3	4	3	3	4	3	3	3	4	4	4	4	4	5	4	4	4	5	5	5	4
747	0	3	0	2	2	2	1	3	2	1	2	2	1	2	3	3	3	2	1	1	2	2	2	1	2	2	5	5	4	5	4	5	4	4	5	4	5	4	5	4	5	5	5	5	5	5	5	4	5
748	1	2	0	2	3	3	2	2	3	2	1	1	1	1	1	1	2	1	2	1	2	1	2	1	1	1	4	4	5	4	4	4	5	5	4	3	1	3	1	3	3	3	2	3	2	3	4	2	2
749	1	4	0	5	5	3	3	4	5	5	3	4	4	5	4	4	5	5	3	3	3	3	3	3	3	3	4	4	4	4	4	3	1	1	3	4	4	4	5	4	4	2	4	3	4	1	3	4	3
750	1	3	1	2	1	1	1	3	2	2	4	4	5	5	5	5	3	4	2	2	2	2	3	1	1	1	3	3	3	3	3	4	1	3	4	4	4	3	4	4	3	2	3	4	2	1	2	1	1
751	1	5	0	1	1	1	1	1	1	1	2	2	1	2	1	1	1	2	2	2	1	1	1	1	1	1	5	5	4	4	4	4	4	5	5	4	5	5	5	5	5	5	5	4	2	5	4	4	4
752	0	1	1	3	5	4	4	4	3	2	4	4	3	3	5	4	5	4	3	4	5	4	3	5	3	3	3	1	1	1	3	3	1	3	1	3	3	3	3	2	4	1	2	3	3	3	3	3	4
753	0	3	0	2	2	1	3	1	2	2	1	2	1	2	2	2	3	2	1	1	2	1	1	3	3	2	4	3	4	3	3	4	4	4	4	3	3	3	3	1	2	2	3	3	2	3	3	3	1
754	1	4	1	2	2	1	2	1	2	2	1	1	2	2	1	2	1	2	3	3	3	4	3	1	1	1	2	1	3	3	2	3	3	3	3	4	3	3	4	2	4	3	3	3	2	2	3	4	4
755	1	2	1	2	1	1	1	1	2	1	2	2	2	1	1	3	2	1	2	2	1	2	1	1	2	3	3	3	3	4	4	3	4	4	4	4	5	5	4	4	5	4	5	5	5	5	5	5	5
756	1	3	1	3	2	2	3	1	2	1	2	1	1	1	3	1	3	3	1	1	2	2	2	2	2	2	4	4	4	4	4	3	2	4	3	4	5	5	4	5	5	4	4	5	4	5	5	5	5
757	0	2	1	1	1	1	2	1	1	1	2	1	1	1	2	2	1	2	1	1	3	2	1	2	2	1	5	5	5	5	5	3	3	3	4	5	5	4	5	5	5	5	4	5	5	5	5	5	4
758	0	2	1	2	2	1	1	2	1	2	2	4	2	2	3	3	2	2	5	3	3	3	3	3	2	2	3	4	4	4	4	4	3	3	4	3	3	3	3	3	4	3	4	4	3	5	4	5	4
759	0	5	0	2	1	1	1	1	1	1	1	1	1	1	2	1	1	1	1	2	1	1	1	2	1	3	4	4	4	4	2	3	4	4	4	4	5	4	5	4	5	5	4	4	5	5	3	5	2
760	0	2	1	4	4	3	3	2	5	5	5	4	4	4	2	4	5	4	2	3	3	4	5	3	3	5	1	1	1	1	2	3	3	4	2	3	3	4	2	1	2	1	2	3	2	3	2	3	3
761	1	1	0	4	3	4	5	4	5	4	3	4	5	4	4	5	5	4	5	5	4	4	5	4	5	3	1	1	2	1	3	2	3	3	1	2	1	2	1	2	2	3	2	3	3	1	3	3	2
762	1	1	1	5	3	5	4	4	4	5	2	3	5	3	5	2	3	3	1	1	2	1	2	3	3	3	3	3	3	3	1	3	4	4	3	1	4	3	3	1	3	3	2	2	3	2	3	3	3
763	1	3	0	5	3	2	4	3	3	4	2	3	2	4	5	5	3	3	2	2	3	4	5	2	1	1	3	3	2	5	4	3	3	3	1	3	3	3	2	1	1	3	2	3	4	3	3	2	3
764	0	2	0	2	3	3	4	3	2	2	4	2	2	2	2	3	2	3	2	3	2	4	3	4	3	3	2	3	2	1	1	4	5	4	4	4	4	5	4	5	5	4	3	4	4	4	5	5	4
765	1	2	0	3	4	4	2	1	2	3	2	1	2	1	2	1	3	2	2	2	2	2	3	3	3	3	4	5	5	3	3	4	3	4	3	4	3	2	4	3	3	2	2	4	4	5	3	5	3
766	0	4	1	3	2	2	2	3	2	4	3	2	2	2	1	3	3	3	4	3	3	4	5	3	3	3	4	3	4	4	4	5	4	4	4	3	5	3	4	4	3	2	2	3	3	1	3	3	4
767	0	4	1	1	1	1	1	1	1	2	1	1	1	1	1	1	1	2	1	2	1	1	2	1	1	1	5	4	4	5	5	5	5	4	4	4	5	2	5	4	4	2	3	2	3	4	3	5	2
768	0	5	1	1	2	1	2	1	1	1	3	2	1	1	2	2	2	3	2	1	1	2	2	1	1	2	4	4	3	1	3	1	1	3	1	4	4	4	4	4	5	2	4	3	4	4	4	5	4
769	1	3	0	2	3	2	2	1	2	2	3	1	3	1	3	1	2	2	2	1	2	2	3	3	2	2	4	4	4	3	4	4	4	5	4	3	3	1	3	3	4	4	4	5	5	5	5	5	5
770	0	4	0	3	3	4	3	4	3	3	1	3	1	2	3	2	2	3	3	2	2	2	3	2	1	2	4	3	3	3	3	4	4	5	5	5	4	5	4	4	5	4	5	3	4	5	3	4	4
771	1	2	0	3	3	3	5	4	4	4	2	3	4	3	4	5	3	3	2	4	4	4	4	5	5	5	1	3	3	2	2	3	1	3	3	2	3	2	1	3	2	4	2	2	3	3	5	4	3
772	0	4	0	4	4	3	2	3	3	2	4	3	4	2	4	3	5	3	3	5	5	5	3	1	2	2	2	2	1	3	3	3	3	1	1	4	4	4	4	3	4	2	1	3	2	1	2	1	3
773	0	3	0	2	3	3	3	4	2	4	2	2	2	2	2	2	2	2	3	3	5	2	3	2	1	1	4	3	4	3	3	2	3	3	3	3	4	5	5	5	4	3	2	4	5	3	3	3	4
774	1	3	0	3	5	3	1	2	2	4	1	1	1	1	1	1	2	2	1	2	2	1	2	1	2	1	3	3	3	3	1	4	4	4	4	4	3	4	3	3	4	4	4	4	4	5	3	5	4
775	0	1	0	2	2	2	2	2	2	1	1	1	1	1	2	2	1	2	2	2	2	1	2	1	2	2	4	5	4	3	3	3	3	3	4	4	4	4	4	4	5	5	5	5	4	5	5	5	5
776	1	5	0	2	3	3	3	2	3	1	2	4	3	2	3	4	4	3	1	3	2	2	1	3	1	1	2	3	2	3	3	3	3	3	2	5	5	4	5	5	5	3	2	3	2	4	3	4	2
777	0	3	1	2	1	2	2	2	1	1	3	3	2	2	2	2	3	2	3	3	3	2	3	3	3	5	5	4	5	4	3	4	4	4	4	3	3	3	3	3	3	1	1	2	2	2	4	2	2
778	1	2	1	3	3	3	2	3	3	3	2	1	1	1	1	2	1	1	2	3	2	2	2	1	2	2	4	2	3	3	4	3	3	4	3	3	3	3	3	2	3	3	3	3	4	3	3	5	4
779	0	5	0	2	1	2	3	2	1	1	2	2	2	1	5	2	2	1	2	1	2	2	2	1	3	1	3	1	3	3	2	3	1	2	3	5	4	5	5	5	4	1	2	3	3	1	3	3	4
780	0	1	1	2	2	3	2	2	2	4	2	1	1	1	1	2	1	1	3	2	2	2	3	2	1	1	4	4	4	1	3	2	1	1	3	1	2	2	3	2	3	1	4	3	2	3	3	3	3
781	0	2	1	3	2	2	3	1	1	1	2	2	2	2	1	2	2	1	2	3	2	1	2	3	3	3	5	5	5	3	3	4	4	4	5	4	4	5	4	4	4	5	5	5	5	5	5	5	5
782	0	3	1	2	2	1	2	1	2	2	2	2	2	1	1	2	3	1	3	2	2	3	2	3	3	2	3	2	3	3	1	4	3	4	4	3	4	4	3	3	3	5	5	4	5	5	5	5	4
783	1	2	1	1	1	2	1	1	1	1	1	1	1	1	1	1	1	1	1	1	1	1	1	1	1	1	3	4	4	3	3	5	5	5	5	3	3	5	3	3	4	3	5	3	4	5	3	3	5
784	0	2	0	3	1	2	2	1	2	2	1	2	1	1	1	1	2	1	3	3	3	4	2	1	2	1	3	2	2	3	3	4	2	3	4	3	3	4	4	2	4	3	1	3	2	3	2	3	3
785	0	2	1	1	1	2	2	1	2	1	3	3	2	2	4	2	3	2	3	3	3	5	3	2	1	2	3	2	4	3	4	4	4	5	4	3	4	4	4	4	4	2	1	3	3	1	2	2	2
786	0	1	1	3	4	4	3	5	3	4	2	4	5	3	5	3	3	4	3	3	4	3	3	5	3	3	3	4	3	4	3	1	2	4	3	3	4	5	3	3	3	2	4	3	4	4	4	5	4
787	1	1	0	5	3	4	3	4	3	4	4	3	4	4	3	3	3	3	5	3	5	3	4	5	5	3	4	3	4	4	3	4	3	4	4	2	3	3	2	3	3	4	4	4	4	3	2	5	4
788	1	1	1	2	1	2	2	1	2	2	4	2	3	2	2	2	2	3	3	3	5	3	3	3	5	2	4	4	4	4	3	4	4	4	4	4	3	4	2	2	2	2	2	1	3	1	2	3	2
789	1	3	1	3	2	2	2	2	2	2	2	1	1	1	1	1	1	2	2	2	2	2	2	3	2	2	4	4	5	3	3	4	4	4	5	3	3	3	3	1	2	4	4	5	4	5	5	5	4
790	1	1	0	2	2	2	3	3	1	2	1	2	3	2	2	1	3	3	2	2	1	1	2	2	2	2	4	4	3	3	3	4	5	5	5	2	1	2	3	2	1	4	3	4	3	4	4	3	3
791	1	3	0	2	2	1	2	1	2	2	4	3	4	3	3	3	5	3	3	2	2	3	3	3	3	1	3	3	3	3	3	3	2	3	3	3	3	4	4	3	3	4	4	5	4	1	3	4	4
792	1	1	0	3	3	2	3	4	2	3	2	2	2	1	1	2	1	1	1	3	2	2	3	4	3	2	2	3	3	2	2	3	2	3	3	3	4	4	3	3	3	4	2	3	4	3	3	5	4
793	1	2	1	3	2	2	3	3	2	3	3	5	4	3	5	5	3	3	3	3	3	4	3	3	3	2	4	4	4	4	3	2	2	3	3	5	3	3	2	3	4	3	3	3	2	3	2	3	3
794	1	2	0	2	2	2	2	2	1	4	1	1	4	2	2	2	2	2	3	2	3	5	3	3	3	4	5	4	4	3	5	3	3	3	3	5	4	5	5	5	5	3	4	4	2	1	4	5	2
795	1	2	1	3	3	2	4	1	3	2	1	1	2	1	2	1	3	2	3	3	2	1	2	3	3	2	5	5	4	4	4	4	5	5	5	4	4	4	4	4	5	5	5	3	4	5	5	5	5
796	1	4	1	2	1	2	1	2	2	1	4	4	3	4	4	4	3	4	2	2	2	2	1	2	3	3	4	4	4	3	1	4	3	3	4	3	3	4	4	2	2	4	4	5	4	5	4	5	5
797	0	1	1	5	4	4	3	3	3	5	3	3	4	4	4	4	5	3	5	4	5	5	4	3	4	4	4	4	3	4	3	1	3	1	1	3	3	1	3	3	3	4	5	4	4	5	4	5	5
798	0	4	1	2	2	2	1	2	2	2	2	2	3	4	4	2	5	2	2	3	2	2	2	2	2	2	4	4	4	3	3	3	3	3	3	4	4	5	5	5	5	4	5	4	3	3	4	3	5
799	1	4	0	2	1	1	2	1	1	1	2	1	2	2	1	1	3	1	2	4	3	2	2	2	3	2	5	4	5	4	5	4	4	4	3	3	4	4	4	3	3	5	3	3	4	4	3	5	5
800	1	2	1	4	3	3	4	3	3	4	2	4	4	4	2	2	5	3	3	3	3	3	2	3	5	3	4	4	4	3	3	2	2	1	1	4	3	2	3	4	4	3	2	3	2	2	3	2	4
801	1	5	1	2	4	1	2	3	2	3	3	4	4	4	3	4	4	3	2	2	3	2	3	2	2	5	2	1	2	3	3	1	2	1	3	3	3	3	2	3	1	2	3	3	3	1	3	2	3
802	0	2	0	2	2	3	2	1	4	3	2	2	2	2	2	2	3	3	3	3	3	2	2	1	1	1	5	4	4	5	5	4	5	5	4	4	5	5	5	5	5	4	4	4	5	4	4	5	5
803	1	1	0	2	2	3	3	3	2	2	2	5	4	4	5	4	4	3	4	4	3	4	3	3	3	3	3	4	4	3	4	5	5	5	5	3	3	1	3	3	3	4	4	5	5	5	4	5	5
804	1	1	1	2	2	2	1	2	1	1	2	1	3	2	3	1	3	3	2	3	2	2	4	5	5	5	2	2	3	3	2	3	3	5	4	4	4	5	5	4	5	3	3	4	4	5	5	5	4
805	0	1	1	2	3	4	5	4	4	2	4	4	4	4	5	5	3	4	4	4	3	2	5	3	5	4	3	2	2	3	3	4	5	4	4	1	3	4	2	3	1	3	2	3	3	3	3	2	2
806	0	2	1	2	2	2	2	1	1	1	1	1	1	1	2	1	1	2	2	1	2	1	1	1	2	1	5	4	5	2	4	5	4	4	5	4	5	4	4	5	5	5	5	5	5	5	5	5	5
807	0	2	0	3	1	2	1	3	2	1	2	2	2	2	3	2	3	3	2	3	3	5	3	3	3	2	5	5	4	4	3	5	4	5	4	3	3	3	4	2	3	4	5	4	4	4	3	5	4
808	0	3	1	2	3	2	2	1	3	3	3	4	4	4	3	4	3	3	4	5	3	3	3	3	2	3	2	2	1	2	3	3	2	3	3	4	4	5	5	5	5	4	2	4	5	5	4	5	4
809	0	3	1	5	5	3	5	5	5	5	4	2	4	4	4	2	5	3	4	2	3	3	4	1	2	2	3	3	3	1	4	3	3	4	1	2	4	2	3	2	1	3	2	2	3	1	2	3	1
810	1	3	1	4	4	4	4	3	4	5	4	5	4	2	5	4	4	4	1	2	1	1	1	2	2	2	3	3	1	1	1	2	3	1	3	1	3	1	2	3	1	3	1	2	2	2	3	2	4
811	1	4	1	3	3	2	2	2	2	3	1	2	2	2	1	1	2	1	1	1	1	1	1	1	1	1	4	4	3	5	5	4	3	4	4	4	4	5	5	5	4	5	2	5	4	3	5	5	4
812	1	2	0	3	3	4	4	4	4	4	3	3	4	4	5	1	3	3	3	2	3	2	3	5	3	4	4	1	3	3	4	4	3	3	3	3	3	3	3	4	4	3	4	3	3	5	3	3	2
813	0	5	1	2	1	1	1	1	1	1	1	1	1	1	1	1	1	1	3	2	2	1	2	1	1	2	5	4	4	3	4	5	5	5	5	5	4	5	5	4	5	5	5	4	3	5	4	5	4
814	0	5	1	3	3	4	2	5	3	5	2	4	3	3	2	2	3	3	2	3	1	2	2	3	3	3	5	5	5	4	5	4	3	4	5	4	4	4	4	4	5	5	3	4	3	4	4	5	5
815	0	2	0	4	1	3	2	3	3	3	1	2	1	1	1	1	1	2	2	3	2	3	2	2	3	1	3	4	2	4	3	4	4	4	4	4	3	5	4	3	4	5	5	5	4	5	5	4	4
816	1	5	1	1	1	1	1	1	1	1	1	1	2	1	2	1	1	2	1	1	1	1	1	3	3	2	2	3	4	3	3	1	1	3	1	2	3	4	4	4	3	4	2	3	5	3	3	2	2
817	0	2	1	4	3	5	5	3	3	5	3	5	4	3	5	4	3	3	3	2	2	1	3	1	2	2	3	2	3	4	3	2	3	3	3	3	3	2	2	1	1	2	1	2	2	2	3	3	2
818	0	5	0	2	2	1	2	2	2	3	1	1	2	1	1	1	2	2	3	2	1	1	2	1	1	2	3	4	4	2	1	3	5	3	3	4	3	4	3	4	5	1	4	3	3	5	3	3	4
819	0	3	0	1	1	2	1	1	1	1	2	2	2	2	1	2	1	2	2	1	2	2	1	3	2	1	1	2	1	3	3	3	2	1	3	3	1	3	1	3	3	4	4	4	4	3	3	3	3
820	1	3	1	2	2	2	2	1	4	2	1	1	1	1	2	1	2	2	2	2	1	2	1	1	1	1	4	4	4	5	4	4	5	5	4	4	5	5	5	5	5	4	4	4	4	5	4	5	5
821	1	2	0	2	3	4	4	2	3	5	2	2	3	2	3	2	3	2	3	3	3	3	3	4	3	5	3	4	4	2	2	1	1	1	3	4	3	4	5	3	4	3	2	3	2	4	3	1	4
822	0	3	0	2	1	1	1	1	1	1	1	1	1	1	1	1	1	1	1	2	1	1	2	1	2	1	2	1	3	2	3	3	1	3	4	4	4	5	4	5	5	5	4	5	5	5	4	5	5
823	0	1	1	1	1	1	1	1	2	1	2	5	2	3	1	1	3	4	3	3	3	5	3	2	3	3	4	4	5	3	2	2	2	3	2	4	5	4	5	5	5	5	3	3	4	1	3	3	4
824	0	1	0	4	3	4	3	3	2	3	2	3	3	1	2	1	5	3	5	3	5	4	3	3	3	3	5	5	5	2	3	3	4	4	3	4	5	3	4	4	5	4	2	2	3	5	2	4	4
825	0	4	1	1	2	1	3	1	2	2	2	3	3	2	2	4	2	3	2	2	2	2	2	2	2	2	4	4	3	5	4	5	5	5	4	5	3	5	5	5	5	4	5	4	4	5	5	5	5
826	0	3	1	3	4	2	2	3	1	1	2	1	2	2	1	1	2	2	2	2	2	2	3	2	1	1	4	4	3	4	4	4	4	3	4	2	3	4	2	2	3	3	4	3	2	2	3	4	3
827	1	3	0	2	1	2	1	1	1	1	2	2	2	3	4	2	2	3	2	3	5	2	3	2	4	3	3	3	3	3	3	3	4	4	3	4	5	4	5	5	5	4	3	5	4	5	4	5	4
828	1	3	1	3	2	2	2	2	3	2	2	2	4	2	2	4	3	3	1	3	3	3	3	5	3	3	1	2	2	4	4	4	2	4	1	3	4	4	4	3	5	3	4	4	5	3	2	3	2
829	1	2	1	3	3	4	3	3	3	3	2	3	2	2	3	1	2	2	3	2	5	3	2	2	3	3	3	1	2	2	3	1	1	3	2	5	5	4	4	4	5	3	4	4	4	4	3	5	2
830	1	4	0	2	1	2	2	3	1	2	2	1	2	2	2	2	1	3	2	1	2	2	2	3	1	1	4	4	4	4	4	3	4	4	4	4	5	4	5	5	5	4	4	5	5	5	5	5	4
831	1	2	0	4	4	3	4	2	2	4	3	5	5	3	4	4	5	4	5	3	2	5	5	2	3	3	1	1	2	1	1	3	1	1	3	3	3	1	2	2	2	3	2	1	3	3	3	3	4
832	0	1	1	3	5	4	5	5	5	4	4	4	5	4	4	5	5	5	3	4	5	4	3	5	4	5	1	2	1	1	3	3	2	3	3	1	1	4	2	3	3	3	3	3	3	5	4	5	3
833	1	2	0	2	2	3	2	2	2	2	1	1	1	2	1	2	2	1	3	3	3	5	5	1	4	3	3	3	2	4	4	3	3	5	3	5	4	5	4	3	5	1	4	1	2	2	3	2	4
834	1	3	0	1	2	1	2	2	2	1	3	3	3	3	3	3	3	3	3	5	2	3	2	2	2	2	5	5	5	5	5	3	3	3	4	4	3	4	2	3	4	4	4	4	4	4	4	5	5
835	0	2	1	2	2	2	2	2	2	3	2	2	3	3	1	2	3	2	1	2	2	1	1	3	4	5	3	4	2	4	5	5	5	5	5	4	5	4	5	4	5	5	5	5	4	5	5	5	5
836	0	1	0	3	3	5	3	3	3	1	2	3	2	3	5	4	3	2	2	3	2	4	2	3	3	2	4	4	4	3	1	4	3	3	4	5	4	4	4	4	5	4	5	4	4	4	3	5	4
837	0	2	1	5	4	4	3	5	3	5	3	4	4	3	4	4	5	3	3	3	3	4	3	5	5	3	4	4	4	4	4	3	3	1	4	3	3	5	5	4	5	5	5	5	3	3	4	5	4
838	0	2	1	3	3	4	4	3	3	4	1	2	2	3	2	3	2	1	2	4	2	2	2	2	5	2	4	2	3	3	3	1	3	3	2	4	3	3	5	5	4	5	4	3	4	5	4	5	4
839	0	5	1	2	1	2	1	1	2	2	1	1	1	1	1	1	2	2	2	1	2	2	1	1	1	1	3	3	4	2	2	3	4	4	3	1	3	2	3	2	2	3	1	3	2	4	3	2	2
840	1	4	0	2	1	2	2	1	2	1	1	1	2	4	1	2	2	2	3	3	2	2	3	1	2	2	3	1	2	3	3	5	5	5	5	3	3	4	3	4	4	4	5	3	4	5	4	4	5
841	0	3	0	5	3	3	3	5	4	4	4	4	4	3	5	4	5	4	3	5	3	3	2	3	2	2	3	2	3	2	3	1	1	3	1	2	3	3	3	4	2	3	2	4	4	3	3	5	3
842	1	4	1	3	3	1	2	2	2	3	2	2	2	1	2	2	2	3	1	1	2	2	1	2	2	1	4	5	4	4	4	4	5	5	4	3	3	3	4	2	2	1	5	4	4	4	3	4	2
843	0	2	1	2	1	1	2	1	1	1	1	1	1	1	2	1	1	2	1	2	1	1	1	1	1	1	4	4	5	5	5	5	5	5	5	4	4	4	4	5	4	5	5	5	5	5	4	4	4
844	1	3	1	2	1	1	1	1	1	1	1	1	2	1	2	1	3	3	3	3	2	2	3	1	3	2	4	4	4	3	5	4	3	4	4	3	3	3	3	3	4	5	4	5	4	5	4	5	5
845	1	1	1	2	2	2	1	2	3	2	3	2	3	4	4	3	3	3	5	3	3	3	3	3	5	5	4	5	4	4	3	5	5	4	5	5	4	4	5	5	5	5	5	5	5	5	5	5	5
846	1	3	0	3	3	3	4	3	2	3	2	2	1	1	2	2	1	1	3	2	1	1	2	2	2	2	3	2	1	3	3	3	3	3	4	4	4	5	4	5	4	4	4	4	4	3	3	4	2
847	1	1	1	3	2	4	3	2	3	2	3	3	3	5	5	5	3	3	3	3	3	2	2	3	3	3	5	5	5	5	4	2	1	2	2	3	1	2	1	3	1	1	1	3	3	1	2	3	1
848	0	2	1	1	1	1	2	1	3	1	2	3	3	2	4	5	3	3	3	4	3	4	5	2	3	5	3	4	3	4	3	4	4	4	5	2	3	2	3	1	1	4	3	3	4	3	3	4	3
849	1	3	1	2	1	1	2	1	1	2	1	2	2	2	1	2	2	1	1	2	1	2	1	2	1	1	5	5	5	5	5	5	5	5	5	5	5	4	5	5	5	5	4	5	4	5	4	5	5
850	0	3	1	1	1	1	1	1	2	1	1	1	1	1	1	1	1	2	1	1	2	1	1	1	1	1	4	5	4	4	3	5	5	5	5	4	4	3	3	4	4	5	5	3	5	5	5	4	4
851	1	2	0	4	5	4	4	5	4	4	2	1	2	2	2	2	3	1	1	3	1	2	1	1	2	2	1	4	3	3	3	3	1	3	1	3	3	4	4	4	5	3	3	3	2	3	3	1	3
852	0	2	0	3	3	3	5	4	2	4	1	3	1	1	1	2	3	3	1	1	1	1	2	5	3	5	4	4	3	4	3	3	3	3	1	1	3	3	2	2	2	1	2	2	2	1	3	3	3
853	0	3	0	1	1	1	1	1	1	1	2	2	1	1	2	2	3	2	2	2	2	1	3	2	2	2	3	3	3	5	4	3	3	1	3	4	4	4	4	3	4	4	4	5	4	3	5	5	5
854	0	4	0	1	1	1	2	2	1	1	2	1	1	2	2	2	3	2	1	2	1	1	1	1	1	1	5	5	5	5	5	5	4	4	5	4	4	4	5	5	4	4	4	4	4	5	5	5	4
855	1	4	1	2	1	1	2	2	3	1	1	1	1	2	1	1	2	2	2	3	3	4	3	3	3	4	3	2	1	5	3	1	1	3	3	4	3	4	3	4	5	2	4	3	3	5	3	3	3
856	0	3	1	4	2	3	2	3	4	3	4	5	5	4	3	5	3	4	3	4	4	4	4	3	3	3	4	4	4	4	4	5	5	5	5	3	4	4	4	3	3	5	5	5	5	5	5	5	5
857	1	2	1	2	1	1	2	3	2	3	4	2	4	2	2	2	1	3	1	1	1	2	1	2	2	1	3	4	4	4	4	3	2	3	3	4	5	5	5	5	5	4	4	3	4	5	5	5	4
858	0	4	0	2	2	2	1	2	2	1	1	2	1	1	1	1	1	3	1	2	2	1	1	3	2	2	3	3	3	2	3	4	3	4	3	5	3	4	4	3	3	4	2	2	3	2	3	4	3
859	1	1	1	5	4	3	5	5	4	5	3	2	4	4	2	5	4	3	3	3	2	3	2	5	3	2	5	4	5	3	1	3	4	3	3	3	3	3	2	2	4	2	2	3	3	4	3	4	4
860	1	4	0	1	1	1	1	1	1	1	1	1	1	1	1	1	1	2	2	1	3	3	3	2	3	2	5	5	5	4	3	4	4	5	5	3	5	4	4	4	5	4	5	4	5	5	5	5	4
861	1	4	0	3	4	4	2	2	3	3	4	1	4	5	3	1	3	3	3	4	5	5	3	2	2	1	2	2	3	3	1	4	5	4	4	3	4	1	2	1	2	1	3	3	2	1	3	2	2
862	1	4	1	2	3	2	2	3	2	2	1	3	1	1	1	1	1	2	3	1	3	1	3	3	1	2	5	5	5	3	4	5	5	5	5	5	5	5	5	5	5	3	3	3	4	3	4	5	5
863	1	3	0	2	1	2	1	2	3	3	2	5	5	5	2	5	5	2	3	3	5	5	4	2	2	1	5	4	3	4	5	4	3	3	4	4	4	4	3	3	5	5	4	4	4	4	3	3	5
864	1	1	0	2	2	1	2	2	1	1	2	2	3	3	2	3	3	2	1	3	3	4	4	1	1	1	4	5	4	4	4	4	5	5	4	3	4	5	4	4	4	3	2	3	4	5	3	3	3
865	1	2	1	3	3	2	2	3	3	1	2	4	4	2	4	4	3	4	1	2	1	1	2	2	3	3	4	3	4	3	3	3	3	3	3	4	4	5	4	5	3	4	4	5	5	3	5	5	5
866	0	1	1	3	2	2	2	2	3	2	1	1	1	1	2	2	2	1	2	2	1	3	2	3	3	3	5	4	4	4	4	5	5	4	5	3	4	4	5	4	4	4	4	5	4	5	3	4	4
867	0	1	1	1	1	2	2	2	3	1	4	4	4	4	4	2	3	4	2	3	3	2	2	2	3	3	4	4	4	4	3	4	3	4	4	4	4	5	5	5	5	4	4	5	5	5	5	5	4
868	1	2	0	1	1	1	1	1	1	2	2	1	2	2	1	1	1	2	2	2	1	2	2	1	2	2	5	5	5	4	5	5	5	5	5	5	5	4	4	4	5	5	5	4	5	5	5	5	5
869	0	2	1	2	3	2	2	3	2	1	1	1	1	1	1	1	1	1	3	2	5	2	4	2	2	3	5	5	4	5	5	2	3	3	3	3	4	4	5	4	5	4	5	4	5	5	5	5	4
870	1	3	1	4	3	4	4	5	3	4	3	5	3	3	3	4	3	5	3	5	5	5	3	3	3	2	3	2	1	4	2	3	2	3	3	4	3	4	4	4	5	3	4	4	3	5	3	3	4
871	0	4	0	2	1	1	2	2	1	1	2	2	1	2	4	3	3	3	3	3	3	2	3	3	3	3	1	1	3	3	3	4	3	4	3	4	5	5	5	4	4	4	4	5	4	3	5	5	4
872	0	1	1	3	1	2	2	2	3	2	2	4	2	3	2	3	3	3	3	3	3	5	3	1	1	2	3	3	4	4	3	3	3	3	2	1	3	2	2	3	2	2	2	3	2	3	4	3	2
873	1	3	0	2	2	1	2	1	3	2	2	2	2	2	4	2	2	2	4	2	3	2	4	3	3	2	3	1	3	3	3	3	1	3	3	4	5	4	5	5	5	5	4	5	4	5	5	5	4
874	1	3	1	1	1	3	1	1	1	2	2	5	5	4	4	5	3	3	1	1	1	1	1	1	3	2	4	5	4	5	5	4	4	5	5	4	4	4	4	4	3	5	5	5	5	5	4	5	4
875	1	4	1	1	2	1	2	2	1	1	1	2	1	1	1	1	2	2	2	2	2	2	1	2	1	2	4	3	3	2	3	5	5	5	5	4	5	4	5	4	5	5	4	5	4	5	4	4	5
876	1	2	1	4	5	4	4	3	3	4	3	3	4	3	3	1	3	3	1	1	2	2	1	2	5	5	1	3	3	3	1	4	3	3	3	1	1	3	4	3	3	3	3	3	3	3	3	3	4
877	1	2	0	5	3	2	5	5	4	3	3	4	3	3	4	3	3	2	3	3	3	3	5	5	4	5	4	3	3	4	5	5	5	5	4	4	4	5	3	4	3	4	4	4	4	3	4	5	3
878	0	1	0	5	3	3	2	2	2	3	3	4	3	2	2	5	4	3	1	2	1	3	1	3	5	3	4	2	3	5	4	5	5	4	4	4	5	4	4	5	4	4	4	5	5	5	4	5	3
879	0	4	0	5	3	3	3	4	3	5	3	3	3	4	3	2	2	2	3	2	2	3	3	3	3	4	3	2	3	3	3	4	4	3	1	4	3	4	1	3	2	5	5	4	5	5	4	5	5
880	0	3	0	3	5	4	4	4	3	3	3	3	3	2	4	4	3	3	2	3	5	3	3	4	3	4	5	4	4	4	4	4	4	5	3	4	5	4	5	5	5	3	5	4	5	5	4	5	4
881	1	4	1	2	2	2	1	2	2	1	1	1	1	2	1	1	1	2	1	2	2	3	1	1	2	3	1	3	1	4	3	4	4	5	5	1	3	2	3	2	1	3	3	1	3	3	3	3	3
882	0	2	1	2	2	1	1	1	1	1	1	1	2	1	2	1	2	2	1	1	2	2	1	1	1	1	4	4	4	5	4	4	5	5	4	4	3	4	2	3	3	4	4	4	2	3	4	3	4
883	1	3	1	2	2	3	2	2	1	2	2	1	2	1	1	1	1	1	2	2	2	2	1	1	2	1	2	3	3	1	1	4	4	4	4	4	4	2	4	4	4	5	4	4	5	5	4	5	5
884	0	3	0	2	3	2	3	4	3	3	1	2	1	2	1	1	2	1	3	1	3	2	2	2	1	2	5	5	5	5	4	4	3	5	4	3	3	5	4	4	4	4	5	4	5	5	5	5	4
885	1	1	0	3	3	4	3	4	3	5	1	4	5	3	3	2	3	3	3	2	1	1	2	2	3	3	4	4	3	5	4	3	3	2	3	2	4	3	3	4	2	2	3	3	4	4	3	3	4
886	0	1	1	2	3	3	1	3	2	2	1	2	2	2	2	1	2	2	2	2	1	3	2	3	5	5	5	4	4	3	3	4	3	3	5	3	3	3	2	3	3	3	2	3	4	3	4	3	2
887	1	3	0	1	1	1	1	1	1	1	2	2	1	1	1	1	1	2	1	2	1	1	2	2	3	2	5	5	4	4	3	5	5	4	4	4	4	4	5	5	4	4	3	4	3	3	4	5	3
888	1	3	1	3	2	2	2	2	3	2	4	1	2	3	2	3	3	2	2	2	2	2	3	2	2	3	4	4	5	4	3	3	3	3	4	2	2	4	2	2	3	4	3	4	3	5	4	3	4
889	0	3	0	2	3	3	3	3	2	3	2	3	2	3	2	2	1	3	2	1	2	2	2	2	3	3	5	5	5	4	5	5	4	5	5	4	3	4	4	4	4	5	5	5	5	5	4	5	4
890	1	4	1	2	2	2	2	2	2	2	1	1	1	1	1	1	2	2	3	5	1	3	3	3	2	3	5	5	4	5	4	4	5	5	5	5	5	4	5	5	5	5	5	5	5	5	5	5	5
891	0	2	0	2	2	1	1	1	1	2	1	1	2	1	1	1	1	3	2	1	2	2	1	2	1	1	4	4	4	4	3	4	4	3	3	5	5	4	5	4	5	5	4	5	5	5	5	5	4
892	0	3	1	1	1	1	1	2	1	1	1	2	2	1	1	1	1	2	1	2	1	1	1	1	1	1	5	5	5	4	5	5	5	5	5	4	4	4	3	4	5	4	5	4	5	5	4	5	5
893	0	2	1	2	3	1	3	3	2	2	2	2	2	2	2	2	2	3	3	3	3	3	3	2	3	1	4	4	4	4	4	3	3	4	4	5	4	5	5	4	5	4	5	4	5	5	4	4	4
894	0	4	0	5	3	4	5	5	3	5	4	4	3	5	5	5	5	3	5	4	3	5	3	2	3	4	3	1	2	2	2	2	2	3	3	4	1	5	3	4	5	3	3	3	2	3	4	4	3
895	0	3	1	2	1	1	1	1	1	1	1	1	2	1	3	1	1	2	2	2	2	1	1	1	2	2	5	5	5	1	2	5	4	5	4	3	3	4	3	3	4	4	4	3	4	5	5	5	5
896	0	2	1	2	2	3	2	2	3	4	3	4	4	4	3	5	3	3	4	3	5	3	3	3	5	4	3	3	4	4	3	3	1	3	1	4	4	3	2	3	4	2	3	4	2	3	3	2	1
897	1	1	0	2	2	2	2	3	2	2	4	1	4	2	3	2	3	3	3	5	3	5	4	3	5	4	5	4	5	3	3	3	4	3	3	4	4	4	5	4	4	4	4	5	4	5	4	5	4
898	1	5	1	2	2	2	3	1	2	1	1	1	1	1	2	2	1	1	2	2	2	1	1	1	1	2	2	3	1	3	3	2	3	3	3	3	3	3	2	1	4	2	4	2	2	1	3	5	4
899	0	2	1	4	4	4	3	2	4	4	1	3	2	2	4	1	2	4	5	3	4	3	5	4	3	3	4	3	3	5	4	3	1	3	3	3	4	4	4	5	4	4	3	3	4	3	3	2	3
900	1	4	1	2	3	3	3	2	3	3	3	4	4	5	5	4	3	4	3	1	1	1	2	5	4	3	4	4	4	1	2	3	3	3	3	5	4	3	3	2	5	3	4	4	4	5	3	4	4
901	1	2	1	2	1	2	2	2	2	1	3	2	2	2	3	1	3	2	2	2	2	2	2	2	2	1	5	5	5	3	4	4	4	4	4	5	5	5	5	5	5	4	4	4	4	5	4	5	4
902	0	3	0	2	3	5	3	3	5	3	4	2	4	4	2	3	3	3	2	3	2	2	4	3	1	3	3	3	1	2	2	5	5	5	4	3	1	1	3	2	4	2	2	3	2	1	3	2	1
903	1	1	0	3	2	3	4	2	2	3	2	3	2	1	1	1	3	3	4	4	5	5	4	3	4	5	3	2	3	3	4	4	3	3	3	4	3	4	3	4	3	3	4	3	4	4	4	5	5
904	1	1	0	2	2	1	2	3	3	3	2	1	2	3	1	1	2	1	5	3	5	5	3	2	2	1	3	4	4	4	4	5	5	5	5	3	4	4	3	3	3	1	1	2	4	3	2	5	1
905	1	2	0	5	4	5	3	3	4	5	2	1	1	1	1	2	3	1	1	2	1	1	1	2	1	2	4	3	4	1	3	1	4	3	3	3	5	4	3	3	4	4	2	3	2	3	3	4	3
906	0	5	0	2	1	2	1	1	1	2	1	1	2	1	1	1	1	1	1	2	2	1	1	3	3	1	5	5	5	4	4	5	5	5	4	3	3	3	1	3	4	2	4	2	2	2	3	5	3
907	0	3	0	3	3	3	4	3	3	2	2	3	1	3	5	4	2	3	2	2	3	3	3	3	3	3	4	4	4	3	3	4	3	4	5	3	4	4	4	4	5	5	5	5	4	5	5	5	5
908	0	1	1	4	5	4	5	4	3	4	3	4	2	4	3	3	3	4	4	4	5	3	2	3	3	5	3	3	3	1	2	2	3	3	4	1	2	2	2	2	1	2	3	4	2	3	3	3	2
909	0	4	0	2	3	2	2	2	4	4	1	1	1	1	1	2	2	2	3	2	2	2	3	1	1	2	4	4	3	3	3	3	3	1	1	3	3	3	4	3	4	3	3	3	3	4	3	1	2
910	1	1	1	3	3	4	4	5	4	4	4	3	4	3	4	4	5	3	5	4	5	5	4	5	3	3	4	4	4	5	4	4	4	5	4	4	3	3	4	4	4	4	4	3	2	5	4	5	3
911	1	2	0	3	4	3	2	3	2	2	4	5	4	4	4	5	5	4	4	3	5	3	5	5	3	4	3	2	1	2	2	1	3	2	1	4	5	3	3	3	3	4	3	4	3	4	4	5	3
912	0	2	1	2	1	1	1	2	2	1	4	4	3	3	3	4	3	3	5	4	4	3	5	3	4	3	5	4	5	1	3	5	5	4	4	4	5	4	4	5	5	4	4	4	4	4	5	4	5
913	0	5	0	3	1	2	4	2	3	2	1	3	2	2	2	2	2	3	1	1	1	2	2	2	2	1	3	3	5	3	5	5	4	5	5	3	4	4	4	4	5	4	5	4	4	3	4	5	5
914	0	5	1	3	2	4	3	3	3	3	4	2	3	2	3	4	3	4	3	4	3	4	4	3	4	3	3	3	3	3	4	3	1	3	2	3	4	4	5	4	4	3	4	3	4	5	3	4	4
915	0	2	0	2	4	1	2	3	2	1	4	2	3	5	3	4	3	5	2	3	3	3	2	2	3	2	3	2	3	3	4	3	4	4	2	3	3	3	2	3	2	4	4	4	4	5	4	5	4
916	0	3	1	3	3	4	5	3	5	4	3	1	2	1	2	2	1	2	2	3	3	3	3	3	3	3	1	1	1	3	3	3	3	3	3	3	4	3	3	3	2	4	4	4	3	3	3	5	4
917	0	4	0	3	4	3	4	3	4	2	2	3	2	2	2	3	3	3	3	3	2	4	2	2	2	1	3	2	2	4	4	3	3	4	3	3	4	4	4	4	4	2	3	3	3	3	3	3	3
918	1	3	1	3	1	3	3	2	4	2	2	1	1	3	3	3	1	2	2	3	2	1	3	1	2	2	4	5	4	1	1	3	3	3	1	2	3	3	1	1	3	1	2	3	3	1	2	2	2
919	0	5	1	1	1	1	1	1	1	1	1	1	2	1	1	1	1	1	1	1	2	1	1	1	1	1	5	5	5	5	5	5	4	5	4	4	4	4	4	3	4	5	4	4	5	5	5	5	5
920	1	1	1	3	2	4	3	2	1	1	4	3	2	2	4	3	3	3	2	2	1	1	1	2	2	2	4	4	5	3	3	5	4	4	4	5	5	5	5	4	5	4	4	3	4	5	5	5	5
921	0	2	0	3	3	3	3	5	2	2	3	3	2	2	3	3	3	2	3	3	2	2	3	2	3	2	3	4	3	2	2	3	3	3	1	3	3	5	5	4	4	1	2	3	4	4	3	4	4
922	0	2	1	2	1	1	1	2	2	3	1	2	3	1	1	2	1	2	3	3	5	3	3	4	3	2	3	2	3	3	3	2	3	1	2	1	4	4	4	4	4	3	4	5	5	5	4	4	2
923	0	3	0	3	1	2	2	2	2	5	3	3	4	3	2	2	4	3	5	3	3	2	3	2	1	2	4	3	3	2	3	3	3	3	1	3	3	3	1	2	1	2	2	3	3	3	3	3	4
924	1	3	1	4	3	3	2	5	3	3	3	4	3	5	3	4	4	5	5	3	3	4	5	5	5	3	1	1	2	1	1	3	3	3	1	3	1	3	1	2	2	3	2	1	3	2	3	3	2
925	1	3	1	2	3	3	2	3	3	3	3	2	4	2	2	1	4	2	2	2	3	2	2	1	1	2	4	4	4	3	3	3	1	3	1	2	1	1	1	1	2	1	2	3	2	3	3	2	4
926	0	3	1	3	2	4	4	2	2	3	3	3	3	2	4	2	3	3	5	4	5	3	3	3	3	2	1	1	3	4	3	2	1	3	1	3	3	4	1	1	2	2	3	3	3	3	2	3	2
927	1	2	0	4	3	2	2	3	3	1	4	5	4	4	5	4	4	4	2	2	3	2	3	2	2	1	3	1	2	3	3	2	2	3	3	4	1	2	1	2	1	1	2	3	2	1	3	5	4
928	0	5	1	4	3	4	5	4	4	5	2	4	4	4	4	4	3	3	5	2	3	4	3	3	3	2	1	3	1	3	2	1	3	3	2	3	3	4	2	3	3	3	3	3	3	2	3	5	2
929	1	1	0	3	5	3	4	5	4	3	2	3	2	4	4	2	3	2	2	3	2	2	2	3	1	1	2	2	2	3	3	5	4	4	5	3	4	4	3	3	3	4	3	3	3	5	5	5	4
930	0	2	0	1	2	1	2	2	2	1	4	4	4	2	3	2	4	3	3	3	3	3	2	3	1	2	3	1	3	4	3	5	4	4	4	5	5	5	4	4	5	4	4	3	3	5	4	5	3
931	1	2	0	3	4	4	5	4	4	4	2	4	1	2	3	3	2	2	1	1	2	2	2	2	1	3	3	1	3	3	1	3	3	3	4	2	3	3	2	1	1	4	4	2	5	2	3	3	4
932	0	3	1	2	1	1	1	1	3	1	1	1	1	2	1	1	1	1	1	2	2	1	1	3	1	1	4	4	4	2	3	3	3	1	4	4	5	2	4	4	3	4	4	4	4	5	3	5	4
933	1	1	0	3	3	2	3	3	3	3	1	1	1	2	1	1	2	2	2	3	3	4	3	3	3	5	4	3	4	5	4	5	5	5	4	3	1	3	3	3	1	3	3	4	4	2	3	3	3
934	1	1	0	1	1	1	2	2	2	1	1	1	1	1	1	1	2	1	1	1	1	1	1	3	2	1	5	5	4	4	5	4	5	5	5	3	5	5	5	5	5	4	1	3	4	5	5	3	3
935	1	3	0	1	1	1	1	1	1	2	1	1	1	2	1	1	1	1	3	2	2	2	2	2	2	2	5	5	4	3	3	5	5	5	5	5	5	4	4	5	5	4	5	4	5	5	5	5	5
936	1	3	0	3	3	5	2	3	2	3	3	3	3	4	2	3	3	2	2	2	2	2	2	1	1	1	5	5	4	3	4	3	1	2	3	5	4	5	4	4	5	4	4	3	3	5	3	5	3
937	1	2	0	3	3	2	2	3	1	2	1	2	2	2	1	2	2	1	1	1	1	1	1	2	2	1	5	5	4	3	3	4	5	5	4	5	5	5	4	5	5	5	5	5	5	4	4	5	5
938	1	3	1	2	1	1	2	1	1	2	2	2	2	1	1	1	3	2	1	2	1	2	2	2	2	1	5	5	5	4	4	5	5	5	5	4	4	5	5	4	4	5	4	4	5	5	5	5	5
939	1	2	0	4	3	2	5	5	3	3	2	2	4	5	3	3	3	3	2	3	3	3	3	3	2	3	3	1	1	4	4	4	4	4	4	3	3	3	2	2	2	3	4	4	4	5	3	3	3
940	1	2	1	4	3	3	3	4	3	3	1	1	1	1	1	1	1	1	2	2	2	4	2	3	3	2	4	3	3	3	4	4	4	3	4	5	5	5	5	5	5	4	5	4	5	4	4	5	4
941	1	3	0	5	3	4	5	3	3	4	2	3	4	2	2	3	5	3	4	4	3	4	3	4	3	3	4	4	3	4	4	5	5	5	4	5	3	4	4	3	5	3	4	3	3	5	5	5	3
942	1	2	0	2	1	1	2	1	1	2	2	1	3	2	4	1	2	3	1	1	2	1	1	1	1	1	4	4	5	4	4	4	4	4	4	4	3	4	4	4	4	4	2	3	5	3	3	4	4
943	0	5	0	3	4	4	4	3	4	5	2	1	2	1	2	1	1	1	1	2	3	2	1	2	2	3	3	2	2	1	3	3	3	3	3	1	1	1	1	1	1	4	4	4	3	3	3	5	2
944	1	3	1	1	1	1	1	2	1	1	1	1	1	2	1	1	1	2	1	2	1	2	1	1	1	1	5	5	5	4	4	5	5	5	5	5	5	4	5	4	5	4	5	4	5	5	5	5	4
945	1	1	1	5	3	3	2	5	4	4	2	3	4	3	4	3	3	4	3	2	3	2	2	5	5	5	4	2	4	3	3	4	4	3	4	4	4	4	3	3	2	3	2	3	2	3	2	3	4
946	0	1	0	3	3	4	4	3	2	3	2	1	2	1	2	1	2	1	2	2	1	1	1	2	2	1	4	4	3	4	4	5	4	5	4	1	3	2	3	2	1	3	1	3	3	2	2	3	2
947	1	2	0	2	4	3	5	4	3	4	3	4	4	3	1	3	3	3	3	2	2	3	2	3	3	2	3	1	4	3	2	4	3	3	2	1	3	1	3	3	1	5	2	1	3	5	3	3	4
948	1	1	0	3	2	3	2	3	2	1	1	2	2	2	2	2	3	3	1	2	2	2	2	2	3	2	4	3	3	3	3	5	4	5	4	3	4	2	2	2	4	4	2	2	3	3	4	1	1
949	1	3	1	3	3	2	2	2	2	2	5	4	5	2	4	5	3	3	3	3	3	5	3	3	3	3	4	4	4	4	3	4	5	4	4	4	4	4	5	5	5	3	1	3	2	2	3	1	3
950	0	2	1	2	1	1	2	1	1	1	2	1	1	2	2	2	2	2	3	3	3	3	3	2	2	1	5	4	4	4	4	3	4	4	4	4	4	4	5	5	5	5	5	4	5	5	5	5	4
951	0	2	1	2	1	2	2	2	2	2	3	3	2	3	3	3	3	3	2	2	2	1	2	1	1	1	3	3	3	3	3	4	3	4	4	4	4	4	5	5	4	3	3	3	5	5	5	5	4
952	1	2	0	3	2	3	2	2	4	2	4	4	3	4	5	3	5	3	3	3	5	4	3	2	3	2	1	3	3	3	2	2	3	1	1	3	2	3	2	1	1	2	1	3	4	3	3	3	3
953	0	1	1	1	1	1	1	1	1	1	1	1	1	2	1	1	2	1	1	1	1	1	1	2	1	2	4	4	4	5	5	5	5	4	4	3	4	4	3	3	3	4	4	3	3	5	4	5	4
954	0	4	1	2	3	2	2	2	3	3	2	3	3	2	1	3	2	2	2	1	2	2	1	2	1	1	3	2	3	2	1	3	1	1	3	4	4	3	4	5	4	3	2	3	2	3	3	2	2
955	1	3	0	3	3	4	3	3	4	3	4	4	3	3	4	4	5	3	3	2	2	2	3	3	2	2	4	3	3	3	4	3	1	1	1	3	1	3	4	3	2	1	2	2	2	2	3	2	2
956	0	4	1	2	3	2	3	2	2	4	4	2	4	3	2	2	3	3	1	1	1	2	1	3	3	4	5	4	5	5	4	4	4	4	4	4	3	4	2	3	4	4	3	4	4	3	4	5	4
957	1	3	1	1	1	1	1	1	1	1	1	1	1	1	4	1	1	2	1	1	2	2	2	2	1	1	5	5	4	5	5	5	4	5	5	5	5	5	5	5	5	5	4	5	4	5	4	5	5
958	0	3	1	3	2	1	3	3	3	3	3	4	3	2	2	2	3	3	1	1	2	2	1	2	1	1	5	4	4	3	3	4	3	3	4	1	3	3	3	3	2	1	3	2	3	3	4	3	2
959	1	1	1	3	4	3	3	2	3	4	3	4	4	4	3	2	3	5	2	1	2	1	1	4	3	3	4	4	3	4	4	3	2	4	4	1	3	4	1	3	1	3	3	4	4	3	3	4	2
960	0	1	0	4	3	3	5	4	3	5	4	4	5	3	5	4	4	3	5	3	5	4	3	5	3	3	1	1	2	3	2	3	3	3	4	4	3	3	4	3	4	4	3	3	3	3	3	3	3
961	0	1	1	4	5	2	4	5	2	2	2	2	3	2	5	4	2	3	2	2	2	1	1	3	1	1	1	1	1	3	3	3	3	3	4	3	4	4	4	4	5	2	2	3	3	2	3	2	2
962	1	2	0	3	3	3	5	3	3	4	3	4	3	4	5	3	3	4	5	3	5	3	3	3	4	3	4	4	4	4	5	3	4	4	3	3	2	2	3	1	2	3	2	3	3	5	3	2	3
963	0	1	1	3	5	3	4	5	4	4	3	4	3	4	3	4	5	3	3	4	5	3	5	3	4	5	4	4	3	3	3	5	5	5	4	3	4	4	4	4	5	5	4	4	5	5	4	4	4
964	0	2	0	3	5	3	3	5	3	4	4	4	4	4	3	4	5	3	2	2	2	2	3	4	3	4	3	1	3	3	4	5	3	5	4	5	5	4	5	4	5	3	4	4	3	3	4	4	4
965	1	2	1	5	4	4	3	4	3	5	4	4	4	4	2	5	4	3	3	3	5	5	4	5	3	5	2	2	1	3	3	2	1	3	3	4	5	5	5	5	5	3	2	3	2	3	4	3	3
966	1	4	1	5	2	1	3	2	2	3	4	1	2	1	3	3	3	1	2	1	1	2	1	3	3	2	4	4	4	4	4	4	5	4	4	5	5	5	5	5	5	5	3	5	4	5	4	5	4
967	1	1	0	2	3	2	2	2	3	2	2	2	3	2	2	1	3	2	2	1	1	2	2	1	1	3	5	5	5	4	4	4	5	4	4	3	4	4	4	4	5	4	3	3	4	5	3	5	4
968	0	1	1	4	3	4	5	3	4	3	2	4	2	5	4	2	4	2	4	3	3	5	5	2	2	2	5	5	5	4	3	5	3	4	3	3	3	4	2	3	3	3	4	3	3	3	3	3	2
969	1	3	0	4	2	2	3	5	3	3	2	3	3	2	4	3	2	3	2	2	2	3	3	3	5	4	5	5	4	4	3	4	5	5	4	3	4	4	3	3	3	5	3	4	3	5	4	5	4
970	1	3	0	2	4	3	2	3	3	2	4	4	3	3	5	4	3	3	4	3	5	4	5	4	3	3	3	3	4	4	3	4	2	3	3	3	4	3	3	3	4	3	3	4	3	1	3	5	4
971	0	2	0	2	2	2	2	2	3	2	2	1	2	2	4	1	4	2	3	2	2	2	3	4	3	4	5	5	4	4	3	5	5	5	5	4	4	4	4	5	5	5	5	4	5	5	4	5	4
972	1	2	1	4	2	1	4	3	2	2	4	2	2	1	3	3	2	1	3	2	3	3	3	2	3	3	4	4	4	2	3	3	2	3	2	3	3	2	3	3	2	4	3	3	3	4	3	4	2
973	1	1	0	1	1	1	1	2	1	1	2	2	1	2	2	1	2	1	2	2	2	1	2	1	1	1	5	5	5	4	5	5	5	5	5	4	4	5	5	4	5	5	5	5	5	5	5	5	5
974	1	4	1	3	2	2	4	3	2	1	2	4	4	4	5	2	5	3	3	4	3	3	4	3	4	5	3	4	3	3	3	4	3	3	4	4	3	4	5	4	5	4	4	5	4	5	4	5	5
975	0	3	0	2	2	2	1	1	1	1	1	1	1	1	1	1	1	1	3	2	2	1	1	2	3	2	5	5	5	5	5	5	5	5	5	5	4	5	5	5	5	3	4	4	4	5	4	5	5
976	1	2	0	1	1	1	2	1	2	2	1	1	1	1	2	1	1	1	1	1	1	1	1	2	1	1	5	4	4	5	5	5	5	5	5	4	5	5	5	5	5	5	5	5	5	4	5	5	5
977	0	3	0	2	3	2	2	2	3	3	4	2	3	2	3	3	5	3	3	3	2	2	4	2	2	1	4	1	3	4	3	4	3	4	4	3	3	4	3	4	3	5	5	5	5	5	4	5	5
978	0	1	1	2	1	2	2	3	2	2	3	4	1	1	1	1	2	1	1	2	2	1	1	2	3	1	5	4	4	4	4	4	4	5	4	4	4	4	5	5	5	3	5	4	4	5	4	5	3
979	0	3	0	2	2	2	2	2	2	2	1	1	1	2	1	1	1	1	2	2	2	2	3	2	3	3	3	4	3	3	3	3	4	5	4	4	4	5	5	5	5	5	4	5	5	5	5	5	5
980	1	1	0	4	3	4	4	3	5	3	2	2	2	3	2	2	3	2	2	2	2	2	2	3	3	2	4	4	4	4	4	5	5	5	4	4	4	5	5	4	5	3	3	3	2	5	4	5	4
981	1	2	0	1	1	1	1	1	3	2	1	4	2	3	4	4	2	3	5	4	2	4	3	3	1	2	5	4	5	3	3	4	4	5	4	3	3	4	2	3	2	4	4	4	5	5	5	5	4
982	0	2	0	3	3	2	2	4	4	3	4	4	5	4	3	3	4	5	3	4	2	3	3	3	3	3	2	3	2	2	2	3	3	1	1	4	4	5	4	3	4	3	3	3	4	5	3	3	4
983	1	2	1	2	2	3	1	1	2	2	3	3	2	2	1	3	3	3	2	2	3	2	3	2	1	1	1	2	3	3	2	3	1	3	4	3	3	4	3	2	2	3	4	2	3	3	3	3	3
984	1	3	1	1	1	1	1	1	1	1	2	1	1	3	1	1	2	3	2	2	2	2	1	1	1	2	5	5	5	3	3	4	5	5	5	4	4	1	4	4	4	5	5	5	5	3	5	5	5
985	0	1	1	4	3	5	4	2	4	4	4	4	4	3	4	4	3	4	3	3	2	2	2	2	3	3	3	2	3	3	2	3	3	1	1	1	2	3	3	2	1	3	2	3	2	4	2	3	3
986	1	3	0	2	2	2	2	2	2	2	2	2	2	2	3	1	2	2	2	3	3	4	3	2	3	1	3	1	3	5	4	2	3	3	1	3	4	3	3	4	4	3	4	4	3	3	3	5	3
987	1	5	1	2	2	3	2	2	3	3	1	2	1	1	1	1	1	1	2	2	1	1	1	1	1	1	4	5	4	4	4	5	5	5	5	4	4	4	5	5	5	5	4	3	3	5	4	5	4
988	0	2	0	2	1	2	1	2	1	1	1	1	1	1	1	1	2	1	3	3	3	2	4	3	3	1	5	5	5	4	4	4	4	4	5	5	5	5	5	5	5	5	5	4	5	5	5	5	4
989	1	3	0	5	5	3	2	3	5	4	2	2	2	2	3	2	2	2	1	1	1	1	1	3	3	2	4	5	5	3	3	5	4	5	4	4	3	4	4	4	3	4	4	3	4	3	4	2	5
990	1	1	1	4	4	4	4	5	3	4	4	4	3	3	4	3	5	3	5	3	5	4	3	2	3	3	3	4	4	5	4	2	2	3	1	3	2	3	3	1	2	3	2	3	3	2	2	4	2
991	0	3	1	4	2	3	4	4	4	3	3	4	5	4	5	3	3	3	3	3	2	2	3	5	1	2	4	3	3	5	4	3	4	4	4	4	1	2	3	4	3	3	1	1	2	2	4	5	3
992	1	1	0	5	5	5	4	5	4	5	4	4	3	3	3	3	5	4	3	2	3	2	3	3	2	4	3	2	3	1	1	4	4	4	4	2	1	2	1	1	1	3	2	3	4	5	4	4	3
993	1	4	0	2	4	2	4	4	2	5	2	1	1	1	1	2	3	1	2	3	2	4	2	2	2	1	4	3	4	3	3	3	4	5	4	3	3	3	3	4	3	4	4	5	4	5	5	5	5
994	0	1	0	1	1	2	2	1	2	2	2	2	3	2	2	2	3	2	1	2	2	2	1	2	2	1	1	1	3	3	3	3	3	2	1	4	4	3	3	3	3	4	4	5	4	5	4	5	5
995	0	3	0	1	1	2	2	1	1	3	3	1	3	2	1	2	3	2	2	2	4	2	2	1	2	1	5	4	5	3	3	5	4	5	4	4	4	5	4	4	5	4	4	3	4	3	5	4	4
996	0	1	0	3	4	3	4	3	3	3	1	2	1	2	1	2	3	2	3	2	2	3	2	3	4	2	3	5	5	4	3	3	4	4	3	4	3	4	5	4	5	5	5	4	4	4	4	5	5
997	0	2	0	1	2	1	2	2	1	1	1	3	1	2	2	2	2	1	3	2	2	2	2	1	1	1	4	4	3	4	4	4	3	3	4	4	4	4	3	4	3	3	2	2	2	5	3	2	3
998	0	1	1	3	3	3	5	2	3	3	2	3	3	4	4	4	4	4	3	4	3	3	3	2	3	2	3	1	2	3	2	3	1	3	4	3	3	3	3	3	3	3	3	3	4	3	3	3	5
999	1	1	0	3	3	5	3	4	3	4	1	1	2	1	2	1	1	1	2	2	2	1	4	3	3	3	3	1	2	3	2	3	4	4	4	4	3	1	1	3	2	1	2	3	2	1	3	1	3
1000	1	1	1	2	2	3	2	1	2	2	4	4	4	4	3	4	4	4	2	2	2	1	2	5	3	2	3	4	4	5	5	3	3	3	4	4	4	4	4	2	4	2	3	3	3	3	3	5	4
1001	0	2	1	1	1	1	2	1	2	2	1	2	2	1	3	1	1	2	3	3	2	3	2	2	2	3	4	2	3	3	2	4	4	2	4	3	3	4	3	3	1	3	2	3	4	5	4	5	2
1002	0	1	0	2	3	2	3	3	2	2	1	1	2	2	1	1	2	1	3	3	3	5	4	2	3	2	4	4	4	3	3	3	3	3	5	3	4	3	2	3	5	4	3	4	4	4	4	3	5
1003	0	5	1	3	2	3	3	3	2	4	2	2	2	1	2	1	2	2	3	2	3	2	3	3	3	3	4	4	4	1	1	3	2	3	4	3	4	3	3	3	3	5	4	5	4	5	4	5	4
1004	1	3	0	3	2	2	3	3	2	5	3	4	4	4	3	3	4	3	3	3	5	3	4	5	3	3	4	4	4	5	5	4	3	3	4	3	4	4	5	3	3	3	2	3	2	5	3	4	4
1005	1	4	1	3	2	2	4	2	3	3	3	4	4	4	4	4	3	4	3	2	2	1	2	4	3	4	5	4	4	3	2	3	4	4	3	4	4	4	4	4	4	3	3	3	4	3	2	3	2
1006	1	3	0	4	4	4	5	3	3	4	4	3	5	3	5	5	4	3	3	3	5	2	2	5	3	5	4	4	5	5	4	5	4	5	5	4	5	5	5	4	5	4	5	5	5	5	4	5	5
1007	0	4	0	2	2	2	2	2	2	1	2	4	2	3	4	4	3	3	1	2	3	2	2	3	3	3	5	5	5	4	5	5	3	4	5	4	3	5	5	4	5	4	5	4	4	5	5	5	4
1008	0	1	1	4	3	4	3	3	2	3	2	2	2	1	1	1	3	3	2	2	1	1	1	3	2	3	5	5	5	5	4	4	5	5	4	4	4	5	5	5	5	5	3	4	4	5	5	5	5
1009	1	4	0	5	3	4	3	3	3	5	1	1	2	1	2	1	1	2	3	3	4	3	2	2	3	3	5	4	5	5	3	3	4	4	4	4	5	4	4	5	5	4	4	3	4	5	5	5	4
1010	0	4	1	1	1	2	2	1	1	1	2	1	1	1	1	1	1	2	2	2	3	1	1	2	2	1	5	5	4	3	3	4	5	5	4	4	5	5	5	5	5	4	4	4	5	5	4	5	5
1011	0	3	0	3	1	2	3	2	3	3	1	2	1	1	2	1	1	2	2	2	2	1	2	2	1	1	4	4	3	3	3	5	5	5	5	3	3	3	3	3	3	3	3	3	2	4	3	5	3
1012	0	5	0	2	1	1	2	1	1	1	2	1	1	1	1	1	2	2	1	2	2	1	2	2	1	1	5	5	5	5	5	5	5	5	5	5	5	5	4	5	5	5	5	5	5	5	5	5	4
1013	1	2	1	1	1	1	2	1	2	1	1	2	2	1	2	1	3	2	1	3	2	1	1	1	1	1	5	3	4	3	3	4	3	4	4	4	4	5	5	4	5	5	3	3	3	4	3	5	5
1014	1	3	1	5	4	5	3	5	3	5	4	4	4	4	5	5	5	3	3	4	4	4	3	3	4	4	3	2	1	1	1	3	1	1	2	2	2	1	1	1	2	3	2	1	2	1	3	3	2
1015	0	5	0	2	3	3	2	4	3	3	1	1	1	1	1	1	2	1	2	2	3	2	1	3	3	1	4	3	4	5	5	3	4	4	4	4	4	5	5	5	5	5	5	5	4	5	4	5	5
1016	1	3	1	3	2	4	1	2	3	3	2	1	2	2	1	1	1	2	2	1	1	1	2	2	3	1	4	4	4	5	5	5	5	5	5	3	3	2	2	3	1	4	3	5	4	4	5	5	4
1017	1	5	0	2	1	3	1	1	3	1	4	2	2	5	5	3	4	3	1	1	1	2	1	3	3	2	4	3	4	3	3	4	5	5	4	2	4	3	1	1	3	3	2	4	2	2	3	3	3
1018	1	4	1	2	1	1	1	1	2	1	1	2	1	1	1	1	1	3	2	2	2	2	2	1	2	1	4	5	5	4	4	4	5	5	4	4	4	4	4	4	5	5	4	5	4	5	5	5	5
1019	1	1	1	5	5	5	4	4	5	5	4	3	3	4	3	3	3	4	3	3	3	2	5	3	3	3	5	4	4	3	3	3	3	4	3	1	4	2	4	3	3	3	4	5	3	5	4	4	4
1020	0	3	0	1	1	1	1	1	1	1	1	1	1	1	1	1	3	3	1	1	2	1	1	2	1	1	3	2	2	4	4	3	4	3	3	5	4	5	5	5	5	4	3	3	4	5	4	4	3
1021	0	2	0	5	3	4	3	4	4	3	4	4	2	5	5	5	3	5	3	3	2	3	3	2	2	1	3	3	3	1	3	3	1	1	1	3	2	3	1	3	3	3	3	3	3	3	3	3	4
1022	0	1	1	2	1	2	3	3	2	2	5	2	2	3	4	2	1	2	1	2	2	2	2	3	3	3	4	5	4	5	5	5	5	5	5	5	4	4	5	4	5	5	4	4	5	5	5	4	4
1023	1	4	0	5	4	3	2	4	3	5	4	5	5	2	3	5	5	3	3	2	3	1	2	2	1	2	3	1	1	3	2	3	1	3	4	3	3	4	4	4	3	2	2	2	2	1	3	1	2
1024	1	5	1	5	5	5	4	5	3	5	2	1	2	2	2	3	1	4	3	2	3	2	2	4	4	5	3	3	2	3	3	2	3	1	1	5	3	3	4	3	4	2	2	2	2	3	4	3	2
1025	0	2	1	4	3	3	4	3	3	3	2	3	5	4	3	4	4	4	1	2	2	1	1	3	2	2	3	4	4	2	3	4	4	3	4	4	4	3	3	3	5	4	4	3	3	3	4	3	4
1026	0	4	1	2	1	2	3	3	3	3	1	1	2	2	4	1	3	3	4	3	4	5	4	2	3	2	4	4	4	3	3	3	2	3	2	4	4	5	5	5	5	4	2	3	2	4	3	3	3
1027	1	1	1	2	1	2	2	3	2	1	2	3	3	2	4	2	3	3	2	2	2	1	2	3	2	3	5	4	4	4	4	4	4	5	5	4	5	5	5	5	5	4	4	3	4	5	4	5	4
1028	0	2	0	5	4	3	3	2	5	3	1	3	2	1	1	2	3	3	2	3	3	2	3	2	4	2	4	4	3	4	4	5	4	5	5	5	5	5	4	5	5	2	3	3	2	3	3	5	3
1029	0	4	0	4	4	2	5	2	3	3	2	1	1	1	1	2	3	2	3	3	2	2	2	3	3	3	3	1	2	3	1	4	4	5	4	4	3	3	4	3	3	4	4	4	4	4	4	5	3
1030	1	4	1	3	2	2	2	3	3	3	2	3	3	2	2	1	1	3	2	1	2	2	2	3	4	3	5	5	5	4	3	5	4	4	5	3	4	3	4	3	2	5	4	5	5	5	5	5	4
1031	0	4	0	1	1	1	1	1	2	2	1	1	1	1	1	1	1	1	2	1	1	2	2	1	1	1	4	3	4	4	5	4	3	4	4	4	4	4	5	5	5	2	1	2	2	1	3	3	3
1032	1	3	0	3	3	3	3	2	2	3	1	2	4	2	1	4	2	2	1	1	1	2	1	2	2	4	4	4	4	1	3	2	3	3	3	4	4	4	2	2	3	4	5	5	5	5	5	5	5
1033	1	4	0	2	2	2	2	1	1	1	2	1	4	3	4	3	2	5	1	1	1	2	1	3	4	3	4	4	4	1	1	4	4	4	5	4	4	3	3	3	4	3	3	3	5	4	3	4	4
1034	1	2	0	3	2	3	3	2	3	2	2	3	2	2	2	5	3	3	3	2	5	2	3	5	4	3	3	2	2	3	3	4	3	3	3	2	4	5	5	3	3	4	3	4	5	5	4	5	4
1035	1	1	0	4	3	3	3	3	4	3	3	2	5	4	5	2	3	4	3	1	3	2	3	3	2	3	3	4	4	4	4	1	1	1	3	3	3	3	3	1	2	3	3	3	2	1	4	3	3
1036	1	2	1	2	1	1	2	1	2	2	4	3	4	3	3	3	3	4	4	2	3	4	4	2	2	2	3	3	4	3	3	5	5	5	5	4	4	5	4	4	4	3	3	3	3	5	4	4	4
1037	0	2	0	2	1	2	1	2	1	1	1	1	1	1	1	1	2	2	1	2	1	2	1	2	1	1	4	3	2	5	5	4	5	4	4	4	4	3	3	5	4	4	3	3	2	3	3	4	3
1038	0	2	0	3	5	3	3	3	3	5	2	3	3	2	1	2	2	2	3	2	3	4	3	2	5	4	4	4	4	3	3	3	3	4	4	3	3	1	2	2	2	4	4	4	4	4	4	5	3
1039	1	2	0	2	1	2	3	2	1	1	2	2	1	2	4	2	2	2	2	3	3	3	3	3	2	5	4	4	3	4	5	4	4	4	2	3	5	5	5	4	5	3	4	4	4	3	3	5	5
1040	0	1	1	3	5	4	3	5	3	5	2	3	1	1	1	1	3	2	2	1	2	2	2	1	1	1	1	1	1	3	4	3	3	3	3	3	4	3	4	4	4	3	3	3	3	3	2	2	2
1041	1	5	0	2	3	1	2	2	1	2	1	1	2	2	2	2	2	1	2	1	1	2	1	3	3	3	4	4	3	4	3	5	5	5	5	3	4	4	4	3	5	3	2	3	2	3	2	3	4
1042	0	1	0	4	4	3	3	3	3	3	4	3	5	4	4	4	5	3	3	3	5	4	5	4	3	4	1	1	1	1	3	1	1	1	1	3	3	3	2	2	2	3	2	4	3	5	3	4	4
1043	1	2	1	2	2	3	1	2	2	1	1	2	1	1	1	1	1	2	2	2	3	2	2	1	1	2	5	5	4	4	5	4	4	5	5	5	4	4	5	5	5	4	4	3	4	5	3	5	4
1044	1	2	1	2	1	2	1	1	1	1	1	2	1	1	1	1	2	1	1	1	2	1	1	2	2	2	5	4	5	4	5	5	5	5	5	3	5	4	5	4	5	3	3	3	4	5	4	4	4
1045	1	3	1	1	1	1	1	1	1	1	1	4	3	2	2	3	3	3	3	2	1	4	2	5	4	3	4	4	2	4	3	5	4	5	5	4	3	3	3	3	4	3	5	4	3	3	3	5	3
1046	1	3	0	4	3	4	5	3	3	4	4	5	4	4	5	5	5	3	3	2	3	3	3	3	5	3	4	4	5	4	3	1	3	3	3	3	3	3	4	3	2	1	3	4	4	3	3	4	4
1047	0	3	0	2	2	2	2	2	2	4	1	1	3	1	1	2	2	2	3	2	3	2	3	1	2	1	3	3	2	3	3	3	4	4	4	4	3	5	4	4	4	5	3	4	4	5	5	5	5
1048	1	3	1	2	2	2	2	2	2	1	3	2	1	2	2	2	2	1	3	2	3	5	4	2	3	3	4	4	4	3	3	5	5	5	5	4	4	4	4	3	3	4	5	4	5	5	5	5	5
1049	0	2	1	2	1	2	2	4	2	2	2	2	1	1	1	1	1	2	3	2	2	2	2	2	1	1	3	3	4	4	3	4	3	4	3	3	3	1	2	2	2	3	3	3	3	2	3	3	2
1050	1	3	0	2	2	3	2	2	4	3	4	3	4	4	4	2	3	4	3	3	3	2	3	2	3	2	4	4	4	3	3	4	3	4	4	3	2	3	1	3	4	4	4	3	2	5	4	4	4
1051	0	4	1	2	1	2	1	1	1	1	2	4	5	4	3	5	3	3	1	2	2	2	2	2	1	2	1	2	2	3	4	1	3	2	1	4	4	5	5	5	5	5	5	4	5	5	5	5	5
1052	1	1	0	5	4	5	3	3	3	3	3	3	2	2	5	3	3	3	3	3	5	3	3	5	4	2	3	2	4	3	1	3	3	3	2	3	3	4	5	4	4	4	2	3	3	5	3	5	4
1053	0	2	0	2	3	2	3	2	2	3	2	2	1	2	2	2	1	2	3	3	5	5	4	3	3	3	4	4	4	3	4	5	4	4	4	1	2	2	3	3	2	4	4	3	4	4	4	3	3
1054	0	2	1	3	2	1	1	2	2	3	2	2	4	2	2	3	1	1	2	1	2	2	2	3	1	2	4	4	5	3	3	4	4	4	5	5	5	5	5	5	5	5	4	3	5	5	4	5	4
1055	0	3	1	2	1	2	2	3	2	2	3	3	4	3	5	2	5	3	1	2	2	1	1	4	5	4	1	2	2	4	3	4	3	4	3	4	3	4	5	3	3	4	4	5	4	5	4	5	4
1056	1	1	0	1	2	1	1	1	1	2	1	1	1	1	2	1	1	1	2	1	1	2	1	2	2	1	4	4	4	4	2	4	3	4	5	4	4	3	4	2	3	3	3	3	4	3	4	5	3
1057	0	2	0	3	3	2	3	4	4	2	1	1	1	1	2	1	2	2	2	5	3	2	5	3	2	2	1	2	1	3	5	3	3	4	3	4	3	5	4	4	5	5	5	4	4	4	4	5	5
1058	1	3	0	3	3	4	4	2	4	2	3	2	3	3	5	2	3	3	2	4	2	3	3	2	1	1	3	2	2	3	3	5	5	5	4	2	4	4	3	4	3	3	3	3	3	5	4	3	3
1059	1	1	1	2	2	2	1	2	1	1	2	2	3	3	2	2	2	3	2	1	2	2	2	1	2	3	4	4	4	4	4	4	4	4	4	2	3	1	3	2	1	4	4	5	4	4	3	5	4
1060	1	2	1	3	1	1	2	2	2	1	4	5	3	3	4	3	4	2	3	3	5	2	3	2	3	2	3	4	3	1	1	4	5	5	4	5	4	4	5	4	4	5	4	3	4	5	4	5	4
1061	0	4	0	2	3	2	3	3	2	2	3	4	3	4	4	4	3	3	3	2	3	2	2	1	2	2	3	2	1	4	4	4	5	3	3	3	4	4	4	3	5	3	3	3	2	1	2	3	3
1062	1	4	0	2	2	2	2	1	2	2	1	1	1	1	1	1	1	1	1	2	2	2	1	2	1	1	3	2	3	3	3	5	5	5	5	3	3	5	5	3	5	5	5	5	5	5	5	5	4
1063	0	3	1	3	1	2	3	2	3	2	4	3	4	4	3	2	3	3	3	5	5	4	3	3	3	4	4	5	4	4	4	2	3	2	1	5	5	5	5	5	5	4	2	4	2	1	3	2	4
1064	0	1	1	3	3	1	2	2	1	1	1	1	1	1	1	1	2	1	1	2	2	1	2	2	1	1	3	3	3	3	4	4	4	4	4	4	4	4	4	5	5	3	5	5	4	5	4	4	4
1065	1	3	1	4	2	4	3	2	4	3	3	4	2	3	5	2	3	3	2	3	3	5	4	2	3	1	3	3	3	2	1	3	4	5	3	3	1	1	3	2	2	3	2	3	2	2	3	1	4
1066	1	2	0	3	4	3	5	4	4	4	2	3	1	2	1	2	1	2	3	3	2	3	4	2	3	2	2	2	3	3	3	3	4	3	4	2	3	3	1	3	2	2	2	2	3	1	3	2	4
1067	1	3	1	2	2	4	2	3	4	4	2	3	3	3	2	5	3	3	2	3	2	2	2	1	3	2	3	1	1	4	5	2	3	4	4	4	3	3	4	3	3	5	5	4	4	5	5	5	4
1068	0	4	0	2	2	1	2	3	2	1	1	1	2	1	1	1	1	2	2	2	2	1	1	2	2	1	5	4	4	5	4	4	5	4	5	4	5	5	5	5	5	5	5	5	5	5	4	5	5
1069	0	1	0	2	2	3	2	1	2	2	1	1	2	1	2	1	1	1	3	3	3	2	5	3	3	2	5	4	5	4	5	4	5	4	4	4	4	4	3	3	4	5	4	4	5	5	5	5	5
1070	1	2	1	5	5	4	3	5	3	4	3	4	4	4	4	3	3	3	3	4	4	5	4	3	3	5	3	2	3	3	3	2	2	1	3	1	1	2	3	3	2	3	3	3	2	1	2	3	4
1071	0	2	1	2	2	1	2	3	3	2	1	1	1	1	1	1	1	1	1	1	2	1	2	1	1	2	5	4	5	4	4	4	5	5	4	4	4	4	5	5	5	5	5	5	5	5	5	5	4
1072	1	4	1	2	1	1	1	2	1	1	1	1	1	1	2	1	2	3	2	3	2	2	2	1	2	1	5	4	5	3	4	5	5	5	5	4	5	5	5	4	5	4	4	5	4	4	3	3	4
1073	0	2	0	1	1	1	1	2	2	1	1	1	2	2	2	1	3	3	1	3	3	2	2	1	1	1	4	3	4	3	3	3	4	4	4	5	4	5	5	5	5	5	5	5	5	5	4	5	5
1074	1	4	1	2	1	1	1	2	2	1	1	1	1	1	2	1	1	2	1	1	2	1	2	2	1	1	5	5	5	5	4	5	5	5	4	3	3	3	3	3	4	5	5	4	4	5	5	5	4
1075	1	3	0	4	4	3	4	4	3	4	2	1	3	1	1	1	2	3	1	1	2	1	1	3	2	3	4	4	4	3	4	1	1	1	1	1	3	1	1	2	2	3	2	3	3	5	3	3	4
1076	0	5	0	2	2	2	2	3	1	2	1	1	1	1	1	1	2	2	1	2	1	1	2	1	1	1	5	5	5	5	5	4	5	4	4	3	5	4	5	5	5	5	4	5	4	5	4	5	4
1077	1	2	1	2	2	1	1	2	3	1	4	4	3	3	4	4	5	3	3	3	3	4	1	3	3	5	4	4	4	5	3	4	3	5	5	5	4	5	5	4	5	5	4	3	4	5	4	5	4
1078	0	4	0	3	3	2	3	2	3	2	1	1	1	2	1	1	1	2	1	2	2	2	1	1	2	1	4	4	4	3	4	2	1	3	3	5	5	5	4	4	5	5	5	5	5	5	5	5	5
1079	0	2	1	2	3	2	4	2	2	1	3	3	3	3	2	5	3	3	1	2	2	1	2	3	3	5	4	5	5	5	4	4	3	4	5	4	4	4	5	4	5	5	4	5	3	5	5	5	4
1080	0	4	1	2	2	2	2	3	2	2	4	4	5	5	4	2	5	4	3	3	3	4	2	2	2	1	3	2	2	3	4	4	3	4	3	4	4	4	4	3	4	2	3	3	2	1	4	3	2
1081	1	4	1	5	5	4	3	2	4	3	4	4	3	2	4	4	3	3	2	2	3	1	3	1	2	1	4	3	3	3	4	3	4	4	5	4	5	5	5	5	4	3	2	3	3	2	2	4	3
1082	1	4	0	3	3	3	3	3	2	2	1	1	2	1	2	2	2	2	1	2	2	2	1	1	1	1	3	2	3	3	3	4	3	4	4	3	4	3	4	4	4	5	4	3	3	4	4	4	4
1083	0	2	1	2	2	2	1	1	1	4	1	1	5	1	1	1	2	2	1	1	1	1	2	1	3	1	5	5	4	4	5	4	4	5	5	4	3	5	5	4	5	4	4	3	4	5	4	5	4
1084	1	1	0	3	4	3	2	5	3	3	1	3	2	2	2	3	1	4	4	4	5	4	5	3	4	3	3	4	4	1	2	3	4	3	4	4	4	2	1	3	4	2	4	1	2	3	4	3	3
1085	0	1	1	2	1	2	2	3	2	2	2	2	1	2	1	3	2	1	1	1	2	1	2	2	2	2	4	4	4	3	4	3	2	3	3	3	3	2	3	2	4	4	5	4	5	4	4	5	5
1086	0	2	1	5	3	4	2	3	3	2	3	4	2	3	4	2	2	3	2	2	3	4	3	3	2	2	2	2	2	3	1	3	3	3	2	1	3	1	2	3	3	1	4	3	2	2	3	2	4
1087	1	2	1	3	2	3	2	1	2	2	2	2	2	1	2	2	3	3	2	2	2	2	2	2	2	1	3	2	3	1	1	3	3	1	1	3	2	4	4	3	3	3	2	3	3	3	3	2	2
1088	1	2	1	5	5	4	4	5	4	4	3	3	3	4	4	2	3	2	3	3	3	2	5	5	5	5	3	2	3	2	2	3	3	3	3	3	3	3	2	2	4	3	4	3	3	3	3	3	2
1089	0	4	1	3	2	2	1	4	3	2	2	2	2	2	2	1	2	3	1	2	2	2	1	2	3	3	5	4	5	4	4	4	5	5	3	4	5	4	5	5	4	4	3	3	5	5	3	5	4
1090	0	2	1	4	4	3	4	5	3	3	4	2	2	3	3	3	3	3	3	4	3	3	3	1	3	1	4	4	3	2	1	4	4	4	3	3	4	4	5	3	4	3	3	3	4	3	3	3	2
1091	1	4	0	3	3	2	3	3	1	3	2	2	2	2	1	2	3	1	1	1	2	2	2	2	1	3	5	5	4	4	4	4	5	4	4	4	4	4	5	5	5	5	4	5	5	5	5	5	5
1092	0	4	0	2	2	3	2	2	2	3	1	1	1	1	1	1	1	2	4	2	2	2	1	2	1	2	3	2	2	4	4	5	4	5	4	3	3	2	2	1	3	3	3	4	4	2	3	3	3
1093	0	3	0	2	2	1	1	1	1	1	2	1	1	1	1	1	1	2	1	2	3	1	2	1	2	1	4	5	4	4	4	3	3	4	2	5	5	4	5	4	5	4	3	5	3	3	4	4	4
1094	1	3	0	5	3	3	5	3	2	3	3	2	1	4	3	1	5	3	3	2	3	3	2	2	2	3	4	3	3	5	4	4	4	4	4	4	3	4	3	3	4	5	5	4	5	5	5	5	5
1095	0	3	1	4	3	4	4	3	3	3	4	4	5	5	5	4	3	3	5	2	3	3	2	3	3	3	3	3	2	5	5	4	5	4	4	4	3	1	3	2	3	3	3	4	3	3	4	3	4
1096	1	1	1	4	4	3	2	5	3	3	2	2	3	2	2	2	3	1	3	3	3	3	3	5	3	5	4	4	4	5	4	4	4	4	5	4	3	4	3	4	4	3	4	5	2	5	4	3	3
1097	0	4	1	3	3	3	3	2	3	3	4	1	2	2	2	2	3	3	1	1	2	2	2	3	3	2	5	4	5	3	2	3	1	1	3	3	3	4	3	3	4	3	2	4	3	3	3	4	4
1098	0	1	1	2	2	1	2	1	1	2	1	1	1	1	1	1	2	2	2	1	2	1	1	2	2	2	5	5	5	5	5	3	4	3	4	5	5	5	5	5	5	4	5	4	5	5	5	5	4
1099	1	2	1	2	2	2	3	2	2	1	2	5	3	2	5	4	3	4	3	3	3	4	3	2	2	2	3	3	3	3	3	4	5	3	3	5	4	4	4	4	5	3	4	4	3	5	4	5	3
1100	0	1	1	4	3	2	3	5	3	3	4	5	5	4	5	4	4	3	2	3	2	2	2	2	3	3	4	4	4	4	5	3	4	4	3	2	4	3	4	3	4	3	3	4	3	2	3	4	4
1101	0	4	0	4	3	4	3	2	2	3	1	2	2	2	2	2	3	2	3	2	2	2	3	1	1	2	4	4	3	4	5	5	4	5	5	4	4	5	5	4	5	3	2	3	2	5	3	2	4
1102	0	2	0	2	1	1	1	1	1	1	1	1	2	1	2	1	2	2	2	3	3	2	3	1	1	2	4	4	5	5	4	5	5	5	5	4	4	5	5	4	4	4	4	3	4	5	4	5	5
1103	1	2	1	1	1	2	2	2	2	1	3	2	2	2	4	2	3	3	4	3	5	3	3	2	5	4	5	5	5	5	4	4	4	5	4	3	3	3	4	4	3	1	3	4	4	3	3	5	3
1104	1	2	0	1	1	1	1	2	1	2	1	1	1	1	1	1	1	1	1	1	1	2	1	1	1	1	4	5	4	3	4	5	5	5	4	4	4	4	4	4	5	1	3	3	3	5	3	5	4
1105	1	2	0	4	4	2	5	4	4	4	2	2	3	3	5	2	2	3	3	4	3	5	3	4	3	4	2	1	1	1	2	3	3	4	4	3	3	2	2	2	3	3	4	4	4	4	3	5	4
1106	0	3	0	3	2	4	2	3	3	3	3	4	4	3	5	4	5	3	2	3	2	2	2	3	2	2	3	2	2	3	3	4	3	4	1	3	3	2	3	3	3	2	1	1	2	4	3	3	2
1107	0	2	0	1	1	1	1	1	2	1	1	3	4	2	3	2	3	3	2	2	2	2	2	3	2	2	3	3	3	3	3	4	4	3	4	5	5	5	5	4	5	3	3	3	3	3	3	5	3
1108	0	1	0	4	3	3	3	4	2	4	2	4	5	5	5	4	5	5	3	3	5	4	3	2	3	2	2	2	3	1	1	5	3	3	3	3	3	3	3	3	2	3	4	4	4	4	4	5	4
1109	0	4	1	1	1	1	1	2	2	1	1	1	1	2	1	1	1	1	1	1	1	1	1	1	1	2	5	5	5	5	5	5	4	5	5	3	3	4	4	4	3	4	5	4	5	5	5	5	5
1110	1	3	0	3	2	4	1	1	3	2	2	1	1	1	1	2	1	2	3	3	5	4	5	2	3	1	3	3	3	4	5	3	4	3	4	3	5	4	4	4	4	4	3	3	4	4	3	4	4
1111	0	5	1	5	3	2	5	4	4	4	3	3	4	4	4	2	4	4	3	3	3	5	3	2	4	3	4	3	4	3	3	5	3	4	5	3	4	2	3	3	1	4	4	4	4	5	3	5	3
1112	0	4	1	2	2	3	4	2	3	2	5	3	3	4	3	2	3	4	3	4	3	5	3	1	1	2	2	2	3	2	3	3	3	4	3	3	4	3	3	2	4	5	5	4	4	5	3	5	4
1113	1	3	1	1	1	1	2	1	1	1	1	1	1	1	1	2	1	2	2	2	1	2	2	1	1	1	4	3	4	2	3	5	5	4	5	4	3	4	5	4	5	2	3	3	3	3	4	3	4
1114	1	1	1	2	1	2	2	1	2	2	2	2	2	4	2	1	3	4	2	1	1	1	1	1	1	2	1	2	3	3	2	3	3	4	4	3	3	1	2	3	4	3	4	3	2	3	2	4	4
1115	0	1	0	2	1	1	2	2	1	2	4	4	5	5	5	5	3	3	2	2	3	2	2	1	1	1	4	4	4	3	4	5	4	4	4	3	3	4	4	3	2	3	3	4	3	4	3	3	4
1116	0	3	1	2	4	2	2	3	2	2	4	2	2	2	1	2	2	1	3	3	2	2	2	2	3	2	3	2	3	3	3	3	3	3	3	5	5	4	5	5	5	3	4	4	3	5	3	3	2
1117	1	1	1	5	3	4	4	4	5	3	4	4	4	4	5	5	5	4	2	3	3	2	3	5	3	3	3	3	3	2	1	3	3	1	4	4	4	4	5	4	4	4	2	3	2	3	3	4	4
1118	0	2	1	2	2	4	2	4	3	2	1	2	1	4	2	4	3	3	3	4	3	2	3	2	1	1	1	1	1	4	3	5	5	5	3	3	2	4	3	3	2	3	2	3	4	5	4	4	4
1119	0	4	1	1	1	1	2	1	2	1	1	1	2	1	2	3	1	4	2	2	2	2	2	2	3	2	5	5	4	4	4	4	5	5	5	2	4	1	5	4	3	4	3	5	5	5	4	3	5
1120	1	1	1	5	4	3	4	5	4	5	3	4	4	4	2	2	4	4	2	2	2	3	2	4	3	5	4	4	4	1	3	3	3	3	4	4	4	4	4	3	4	4	4	4	4	4	4	5	3
1121	0	2	0	2	1	1	1	1	1	1	1	1	2	1	1	2	1	2	2	2	2	1	1	2	2	2	4	4	2	3	2	3	4	4	3	3	5	5	5	4	4	4	4	4	5	5	4	5	3
1122	0	1	0	4	3	3	4	4	3	4	2	3	2	1	3	1	3	2	2	1	1	2	1	2	1	2	4	4	4	3	3	4	4	3	4	2	2	3	3	4	3	5	4	5	5	5	4	5	4
1123	0	3	1	2	1	2	1	1	1	2	2	3	2	1	2	3	3	2	2	2	2	2	2	2	2	2	5	5	5	5	5	4	4	4	3	3	4	4	4	3	5	3	3	3	3	2	3	3	3
1124	0	2	1	2	1	1	2	1	1	2	2	2	1	2	1	1	1	2	1	2	2	2	2	1	1	1	5	4	5	3	3	3	1	1	4	4	3	3	2	2	2	2	2	2	4	3	3	3	4
1125	0	2	1	1	1	1	2	1	1	1	1	1	1	1	1	1	1	1	1	2	1	1	1	2	3	1	5	4	5	4	4	5	5	5	5	5	5	4	5	5	5	4	5	5	4	5	5	5	5
1126	1	2	1	2	5	3	3	3	3	3	2	4	2	2	2	1	5	2	1	1	1	2	3	2	1	2	3	2	3	3	3	3	1	3	3	3	3	3	3	2	3	3	4	3	2	2	3	5	3
1127	0	2	1	2	1	2	1	3	2	1	2	4	3	2	4	3	3	3	3	3	2	5	2	3	3	2	4	4	4	3	1	4	4	4	4	3	4	4	4	4	3	4	3	3	3	3	2	2	4
1128	1	1	0	3	3	1	3	2	2	2	2	4	4	4	2	3	3	3	2	4	3	4	3	5	3	3	3	1	1	1	2	2	3	3	3	3	3	4	4	3	3	3	3	3	4	3	3	3	3
1129	1	3	1	2	1	1	1	1	2	2	1	1	2	1	1	1	2	2	3	2	4	2	3	1	2	2	5	5	4	5	5	5	5	5	5	5	5	4	4	4	5	5	5	4	5	5	4	5	4
1130	0	4	1	4	3	4	3	5	3	3	1	1	2	1	1	1	3	1	5	3	3	5	3	2	1	1	3	3	3	1	3	3	3	3	2	4	4	4	4	4	5	3	4	3	5	5	5	4	4
1131	0	3	0	2	2	2	1	2	2	3	1	1	2	2	2	1	2	2	1	1	2	1	1	1	2	1	4	4	4	3	3	5	5	5	5	3	4	4	3	4	4	4	4	3	5	5	5	5	4
1132	0	3	1	5	4	3	4	4	3	5	3	4	4	4	3	3	4	3	5	3	3	3	4	3	3	3	2	1	1	3	1	2	3	1	1	4	1	2	2	2	2	3	2	2	2	2	2	3	4
1133	0	3	0	5	3	5	4	5	3	5	2	3	3	3	2	3	3	2	5	3	3	5	4	5	3	3	1	2	1	2	1	2	1	3	3	4	5	5	5	5	5	4	3	3	3	3	3	3	2
1134	1	2	0	3	4	3	3	5	4	2	4	4	4	5	4	3	4	3	5	3	5	5	5	5	3	5	2	1	2	4	4	1	3	2	1	2	1	3	2	3	3	2	3	3	2	3	1	3	3
1135	0	5	0	2	1	1	2	1	1	1	1	2	1	1	1	1	1	1	1	1	1	1	1	1	2	3	4	5	5	3	4	4	5	4	5	3	3	4	3	3	3	4	4	5	5	5	5	5	5
1136	0	3	1	2	2	4	2	4	2	3	2	4	3	4	2	4	4	2	2	3	3	1	2	2	3	2	5	4	4	3	3	4	4	4	4	4	4	4	3	2	4	5	4	5	4	5	5	5	5
1137	1	4	0	2	1	2	1	1	1	1	1	3	2	1	2	1	1	1	2	3	2	2	2	2	1	1	5	5	5	5	4	5	5	4	4	5	4	4	5	5	5	5	3	3	4	5	4	5	5
1138	0	1	0	4	4	2	4	5	5	4	4	3	3	5	4	4	5	4	5	3	5	4	4	5	3	3	1	1	3	1	2	3	2	1	1	3	3	3	3	3	2	3	2	3	3	2	2	2	2
1139	0	2	1	4	2	2	5	3	3	4	3	4	2	3	1	5	3	3	2	3	2	3	3	2	3	1	4	4	3	3	3	5	5	5	5	4	4	4	2	4	4	2	3	3	2	3	4	4	4
1140	1	1	0	4	3	5	5	5	4	5	4	5	4	3	4	3	5	3	3	3	5	3	3	5	5	3	5	5	5	3	3	4	5	4	4	4	3	4	4	4	2	4	2	2	4	4	3	4	4
1141	0	4	1	4	3	3	4	4	5	4	2	3	3	3	4	4	3	3	2	2	3	2	5	5	2	4	4	3	2	3	1	3	4	3	4	5	4	3	5	3	5	3	4	3	2	4	2	3	2
1142	1	4	1	2	2	2	2	2	2	1	2	1	1	2	2	4	2	3	2	3	2	2	2	1	1	2	4	4	4	5	4	5	4	4	4	4	5	4	5	4	4	3	2	1	2	2	3	2	2
1143	0	1	1	2	3	2	1	2	2	3	2	3	4	2	3	1	2	3	1	1	1	2	1	1	1	1	5	5	4	4	5	4	4	5	4	3	3	2	3	3	4	5	4	5	4	5	5	5	5
1144	1	2	0	1	1	2	1	2	1	1	1	1	2	1	2	1	1	2	1	1	1	1	1	2	2	2	5	5	5	4	5	5	5	4	5	5	4	5	5	5	5	4	4	4	4	5	3	4	4
1145	0	2	1	3	3	2	3	4	3	2	2	3	2	1	3	2	3	2	3	3	3	4	3	5	3	3	5	5	4	4	4	5	5	4	5	5	4	5	4	4	5	5	4	5	4	5	4	5	4
1146	0	2	0	1	1	2	1	2	3	1	1	1	2	1	1	1	1	2	1	1	1	1	2	1	1	1	4	4	4	5	4	4	4	5	4	4	4	3	5	4	4	4	3	4	3	4	3	4	3
1147	0	4	1	1	2	1	1	1	1	1	1	2	2	2	2	1	2	2	1	1	2	2	2	3	3	2	4	4	3	4	4	4	5	4	4	3	3	1	2	3	4	4	5	4	4	5	3	5	4
1148	1	1	1	3	5	2	3	4	4	3	3	4	5	4	4	4	3	3	3	2	3	4	3	4	3	3	5	5	5	3	3	3	3	4	4	4	3	3	4	3	3	4	4	3	4	5	3	3	4
1149	0	1	0	1	1	1	1	1	1	1	2	1	1	2	2	2	1	2	1	2	2	1	1	1	1	1	4	4	4	4	4	3	4	3	4	3	3	4	3	3	3	2	2	4	3	3	3	3	4
1150	0	2	1	3	3	2	3	4	4	4	3	3	2	3	2	4	3	3	3	3	3	5	3	5	4	3	5	5	5	5	3	3	3	4	5	2	2	4	3	3	3	3	3	2	2	3	3	2	2
1151	0	3	0	3	5	2	4	2	3	4	1	1	3	3	1	3	2	2	3	2	3	5	2	4	3	3	4	4	4	3	3	5	5	5	5	3	4	4	4	4	5	1	2	3	4	2	2	3	3
1152	1	4	0	4	3	3	3	3	3	3	3	3	5	4	2	4	3	3	3	4	4	5	2	5	3	4	5	4	4	4	3	4	4	5	5	4	4	4	3	5	2	3	3	3	4	3	3	3	2
1153	0	4	1	1	1	1	2	1	2	1	1	1	1	1	1	1	2	2	2	2	2	3	2	1	2	2	3	3	4	3	3	3	3	4	4	3	3	2	2	2	1	4	3	3	3	5	4	5	3
1154	1	1	0	3	1	2	2	2	2	2	2	2	2	2	3	3	3	2	5	4	3	2	1	2	3	5	4	4	5	3	3	5	4	4	5	4	5	5	5	5	4	4	5	4	5	5	4	5	5
1155	1	2	0	2	2	1	2	2	2	2	1	2	4	1	3	2	2	3	5	4	4	3	5	3	2	2	5	4	4	5	5	2	1	3	3	4	4	5	5	5	5	4	3	4	4	4	4	5	4
1156	0	1	1	5	4	5	5	4	5	5	2	1	1	2	2	2	2	2	5	4	3	2	3	1	1	2	3	1	2	3	2	3	4	3	2	4	3	4	3	4	5	4	3	3	3	5	3	2	3
1157	1	4	1	2	2	2	1	2	1	2	2	1	1	1	1	2	2	1	1	1	2	1	1	2	1	1	1	1	2	1	2	3	4	3	3	4	4	5	5	5	5	3	3	3	3	4	3	3	3
1158	0	4	1	1	2	1	2	2	1	2	2	1	1	1	1	1	1	1	2	1	2	2	3	3	1	2	5	4	4	5	5	4	4	5	4	1	3	3	1	1	1	2	4	5	4	5	4	3	4
1159	0	2	1	3	1	3	4	2	1	2	1	2	2	2	1	2	2	2	3	4	2	5	3	2	3	1	5	4	4	5	4	4	3	3	3	2	3	3	3	2	3	1	1	2	3	2	2	2	3
1160	1	5	0	2	2	2	2	1	3	2	4	2	3	3	3	3	3	3	2	3	2	2	1	3	3	3	4	4	3	5	4	4	4	5	4	4	3	4	2	3	3	1	3	3	3	3	3	5	3
1161	0	4	0	5	4	4	4	3	2	4	3	3	5	2	3	4	4	3	4	3	4	4	3	3	2	3	1	2	2	2	1	1	3	3	3	1	3	3	3	1	1	3	3	4	4	3	3	5	3
1162	0	5	0	2	2	1	2	2	2	2	3	2	3	1	2	3	3	2	1	1	2	1	1	1	3	2	4	3	3	4	3	4	5	4	4	3	4	3	3	3	2	1	1	1	2	2	3	4	2
1163	1	3	0	3	3	4	2	2	2	3	2	4	4	5	3	2	2	2	4	3	3	2	3	3	3	5	5	5	5	4	4	5	4	4	3	3	3	4	4	4	5	5	3	4	4	5	4	5	4
1164	1	1	0	5	4	3	4	3	4	4	4	5	5	4	5	5	4	3	2	4	3	3	2	2	3	3	1	1	1	3	2	3	3	1	2	1	1	3	1	2	1	2	4	3	2	1	3	2	4
1165	1	4	0	2	1	1	2	1	1	1	3	3	4	2	5	4	2	2	2	2	1	2	1	2	1	1	5	4	5	5	4	3	3	3	1	4	5	5	5	5	5	3	2	2	3	1	3	3	3
1166	1	2	0	2	1	1	2	1	1	1	1	1	1	1	1	1	1	1	1	2	2	2	2	2	2	1	5	5	5	5	5	5	5	5	4	4	5	5	5	5	5	5	4	5	5	5	5	5	5
1167	1	5	0	3	3	4	2	4	2	2	3	4	3	1	5	3	3	3	4	5	4	5	3	3	3	3	3	1	1	3	3	3	1	3	3	3	3	2	1	3	2	1	4	3	3	3	3	2	1
1168	1	1	1	4	3	3	2	3	3	2	3	2	2	2	2	3	3	3	2	4	3	3	2	2	3	3	3	1	3	4	4	2	3	1	3	4	3	3	5	3	3	4	3	4	4	2	5	5	3
1169	1	4	1	1	1	2	1	1	2	1	3	4	4	3	4	4	2	3	1	3	2	3	1	3	3	3	5	5	4	4	3	3	4	3	4	3	4	3	3	2	3	3	4	4	5	5	4	5	3
1170	0	2	0	1	1	1	1	2	2	1	1	1	1	1	2	1	1	1	1	1	1	1	2	2	2	2	4	3	4	5	5	4	5	4	5	4	5	4	5	4	5	4	5	4	5	5	4	4	4
1171	0	2	1	1	1	1	2	1	1	2	1	2	1	2	1	1	1	2	3	1	2	2	1	3	3	3	4	3	4	4	5	5	4	4	4	3	5	4	5	4	5	5	5	4	5	5	5	5	4
1172	0	2	0	2	2	4	2	1	2	3	3	4	2	4	4	4	2	3	1	1	1	1	1	1	1	1	4	4	5	3	4	4	3	4	4	3	3	3	5	3	3	3	2	3	2	3	3	4	2
1173	0	1	0	3	2	2	2	3	2	2	2	3	3	1	3	1	3	3	3	3	3	3	2	1	2	3	4	3	4	4	5	1	4	1	2	3	1	3	3	2	2	3	3	3	4	3	2	3	2
1174	1	3	1	1	1	1	1	1	3	1	1	2	1	1	1	2	1	1	1	2	1	1	2	3	2	1	5	4	5	3	3	3	3	3	2	4	5	4	3	4	5	5	5	5	4	5	5	5	4
1175	0	3	0	2	1	2	2	1	1	1	1	1	1	2	1	1	1	1	3	3	2	2	1	2	3	1	5	4	5	4	5	5	5	5	5	4	4	4	5	4	5	5	5	5	5	5	5	5	5
1176	1	2	0	3	2	4	5	3	2	4	2	4	3	4	3	3	3	4	5	3	5	5	5	4	2	3	4	3	3	3	3	5	4	5	5	3	3	4	1	3	4	4	4	3	4	5	3	5	4
1177	0	1	0	4	2	3	2	5	3	3	3	4	4	3	3	2	5	3	3	3	2	5	4	3	3	3	2	1	1	1	2	3	3	4	3	3	4	4	3	3	3	3	2	2	3	3	3	3	2
1178	1	1	0	3	2	2	3	2	3	2	1	1	1	1	2	2	1	3	1	2	3	2	2	1	2	1	4	3	4	4	4	4	4	5	4	5	4	4	4	5	5	4	5	4	5	5	5	5	5
1179	0	3	1	2	1	1	2	3	1	1	2	2	2	4	3	2	2	3	2	3	3	3	5	1	1	1	5	4	4	3	3	4	4	4	4	3	3	1	4	4	3	2	2	3	3	4	3	2	4
1180	0	3	1	2	2	1	1	2	1	1	2	2	2	2	3	2	3	3	2	3	2	3	1	1	2	2	4	3	3	3	3	3	4	3	3	4	3	3	4	4	3	5	3	3	4	5	3	4	4
1181	0	5	0	1	1	1	1	2	1	1	2	2	1	1	2	1	2	1	2	1	2	2	2	1	1	1	5	5	5	5	5	4	5	5	4	5	5	4	4	4	5	4	5	5	4	5	5	5	5
1182	1	4	1	2	1	1	1	1	1	2	1	1	1	1	1	1	1	1	2	2	2	1	1	1	1	1	5	5	5	4	5	4	4	4	4	4	5	5	5	4	5	4	5	5	4	5	4	5	5
1183	1	1	1	2	2	2	1	1	2	2	1	4	3	2	1	2	2	1	3	3	4	2	3	2	1	3	3	1	3	1	2	3	3	3	3	2	3	4	4	2	3	4	3	3	3	5	4	3	2
1184	0	5	0	1	1	2	2	1	1	2	1	1	1	1	1	2	1	2	3	2	2	2	1	3	3	1	4	4	4	5	4	3	4	3	3	4	4	3	4	4	5	3	4	3	3	3	4	3	3
1185	1	4	0	3	3	2	4	4	1	3	3	3	3	2	4	4	2	3	2	1	3	1	2	2	2	3	4	4	4	3	4	4	5	5	5	4	4	4	5	4	3	2	2	3	4	3	3	5	3
1186	1	2	1	5	4	3	5	3	3	5	2	4	4	3	4	2	3	3	3	4	5	5	5	3	5	4	4	4	4	5	5	4	4	3	5	4	3	4	4	3	4	3	4	4	5	5	4	3	4
1187	0	1	0	3	3	4	4	5	3	4	4	4	4	4	4	3	3	4	5	4	4	5	4	5	3	2	4	4	2	4	3	3	3	3	4	4	4	4	3	4	4	5	2	3	2	5	4	2	4
1188	0	3	0	2	1	1	2	1	1	1	1	2	1	1	2	1	1	1	1	1	3	2	3	1	1	1	5	5	5	3	4	4	5	4	5	4	4	4	4	3	5	3	5	3	4	5	4	4	4
1189	1	4	1	1	1	1	1	1	1	1	2	2	2	2	2	1	3	2	2	3	1	2	1	1	1	1	5	5	5	4	4	5	5	5	5	5	5	4	5	4	4	5	5	5	4	5	5	5	5
1190	1	1	1	1	1	1	1	1	1	1	2	2	2	2	1	2	2	2	1	2	2	1	1	1	1	1	4	4	3	3	3	5	5	5	4	4	5	5	5	5	5	5	5	5	5	5	5	5	5
1191	1	1	1	5	2	4	2	2	3	2	3	4	3	4	2	5	5	3	3	4	5	4	5	4	3	3	3	3	3	4	4	3	3	3	3	4	3	2	3	3	2	3	3	3	2	3	3	2	3
1192	0	3	0	4	2	3	3	4	1	3	2	2	2	2	2	2	2	2	1	2	2	2	2	3	3	3	5	5	4	4	4	4	5	4	4	4	4	4	5	4	3	3	3	4	5	3	3	5	5
1193	0	1	1	2	1	2	2	2	2	2	1	1	1	2	1	1	1	2	1	2	1	1	1	1	1	1	5	5	4	4	4	4	4	5	5	3	1	2	2	2	1	3	4	2	4	3	3	3	2
1194	1	2	1	2	2	1	2	2	1	3	2	2	3	2	2	2	2	2	2	2	2	1	3	3	3	2	5	5	5	5	5	5	5	4	4	4	4	5	5	4	5	3	3	1	2	3	3	3	3
1195	1	3	1	2	2	2	2	2	2	1	2	2	2	1	4	1	2	2	2	2	2	2	3	2	3	3	5	5	5	5	4	5	4	4	4	5	5	5	5	5	5	3	5	3	4	3	4	4	5
1196	1	4	0	2	2	2	2	3	2	3	2	2	3	2	1	4	2	2	2	1	1	2	2	1	3	2	4	5	4	4	4	4	5	5	4	5	4	5	5	4	5	5	5	5	5	5	5	5	4
1197	1	5	0	1	1	1	2	1	1	2	2	1	1	1	1	1	2	2	2	2	2	1	1	3	3	2	3	3	3	4	4	4	4	4	4	4	4	4	4	4	5	5	5	4	5	5	4	5	5
1198	1	1	1	5	3	4	3	2	4	2	2	4	4	4	5	4	5	3	3	3	4	2	2	3	3	4	3	3	3	3	3	4	3	3	3	4	4	4	5	5	5	4	2	4	2	2	3	5	4
1199	1	4	0	3	4	4	5	3	4	5	2	3	5	3	3	3	3	4	3	3	4	5	3	5	5	3	5	5	4	5	5	4	3	2	3	4	3	2	4	3	2	3	4	3	4	3	4	3	3
1200	1	1	1	3	3	2	4	4	3	4	2	2	4	2	2	1	2	2	3	2	3	2	2	2	3	3	4	4	4	3	4	4	4	4	4	4	3	3	4	3	4	3	4	4	3	3	3	3	3
1201	1	4	1	3	3	3	4	3	4	2	2	2	2	4	4	2	3	3	2	3	2	3	3	2	3	3	3	3	4	5	4	4	3	3	4	3	4	4	4	5	5	4	4	3	5	3	3	5	2
1202	0	5	1	1	1	1	1	1	1	1	1	1	1	1	1	1	1	1	1	2	1	1	1	2	1	1	5	5	5	5	5	5	5	5	5	5	5	5	5	5	5	5	5	4	5	5	5	5	5
1203	1	2	1	4	3	4	3	4	2	3	2	1	2	2	1	2	1	2	2	2	1	2	1	2	3	1	5	5	5	5	4	4	5	5	4	5	4	5	4	4	5	4	4	4	4	5	4	5	3
1204	1	2	1	3	3	3	3	4	4	3	3	4	4	3	3	4	2	3	4	5	3	4	3	2	4	2	3	2	3	1	4	4	3	3	3	1	3	2	2	2	1	1	2	3	2	1	3	3	2
1205	1	2	0	1	1	1	2	1	1	1	1	1	1	1	1	1	2	1	1	1	1	1	1	2	1	1	5	5	5	5	5	5	5	5	5	4	5	5	5	4	5	5	5	4	5	5	5	5	5
1206	1	1	1	4	3	5	2	3	3	4	2	2	2	1	2	2	3	2	2	2	3	3	3	2	3	1	3	3	3	4	4	3	1	3	3	3	4	4	4	4	5	4	5	4	4	5	4	3	5
1207	1	2	1	2	2	2	3	3	3	2	3	2	2	2	4	4	3	3	1	1	1	1	1	2	3	3	5	4	5	3	5	5	4	4	4	3	4	4	4	4	5	3	4	3	4	5	3	1	4
1208	1	1	0	2	1	2	1	1	2	1	1	1	1	1	2	1	2	2	1	2	2	1	2	2	1	1	5	5	5	4	5	4	5	5	4	5	5	5	5	5	5	5	5	4	5	5	4	5	5
1209	1	4	0	1	1	1	2	1	1	1	2	3	2	2	1	2	3	1	2	2	3	1	3	2	1	2	5	4	5	3	3	5	5	5	5	4	4	4	4	3	4	4	4	4	4	5	4	5	5
1210	1	4	1	3	2	4	4	4	3	2	3	2	3	2	5	4	2	4	2	3	3	5	4	5	2	3	1	3	3	3	3	3	1	3	2	4	4	4	4	3	5	3	4	3	4	3	4	3	2
1211	0	2	0	5	5	4	4	3	4	4	3	4	3	2	2	5	3	5	4	3	3	5	3	4	3	3	5	4	4	3	4	2	2	3	4	4	3	1	3	2	3	3	4	3	3	5	3	4	2
1212	0	4	0	2	2	2	3	2	3	2	4	3	4	2	5	4	3	3	4	4	4	4	5	2	1	1	2	1	1	3	3	2	3	3	1	3	4	5	5	5	5	4	3	4	3	5	4	4	2
1213	1	1	0	3	2	1	1	1	2	1	2	4	3	4	5	4	3	3	3	2	2	2	3	1	2	2	4	4	4	3	4	4	3	5	4	3	1	3	3	3	2	1	4	3	3	3	4	5	4
1214	0	1	0	3	3	3	3	3	3	3	3	3	5	4	4	4	3	2	2	3	2	5	3	2	2	2	4	4	4	3	2	3	3	3	3	3	4	4	4	4	4	4	3	5	4	5	4	5	4
1215	1	5	1	2	3	2	2	1	3	3	2	3	3	1	3	1	3	2	1	2	2	1	1	3	3	2	5	5	5	5	5	2	1	1	3	4	3	3	3	4	4	3	2	3	2	3	3	3	2
1216	0	2	1	3	4	3	3	5	2	5	3	2	3	4	2	2	3	1	5	3	3	4	4	2	2	3	3	2	1	1	1	4	5	4	4	3	3	4	4	3	4	2	1	3	2	3	3	2	2
1217	0	2	0	2	1	1	3	2	3	1	4	3	5	3	4	5	4	3	2	1	2	2	2	2	2	2	4	5	4	3	3	5	5	5	5	4	4	4	4	3	4	3	2	3	2	2	3	3	2
1218	1	3	0	3	2	4	1	2	2	4	2	2	4	2	2	3	2	4	5	3	3	5	3	3	4	3	4	1	1	4	4	4	5	4	3	4	3	4	4	4	4	4	4	4	5	5	4	5	4
1219	1	2	1	5	4	3	5	4	3	4	2	2	2	1	3	1	3	2	3	3	2	2	2	2	3	3	5	4	5	3	3	3	3	4	3	4	4	5	5	4	5	4	2	4	3	3	2	4	4
1220	0	1	0	2	2	2	2	1	2	2	2	1	3	2	2	3	2	2	2	1	2	2	1	1	2	1	5	4	5	5	4	4	4	5	4	4	4	3	4	4	3	3	4	3	4	4	4	5	3
1221	1	4	0	4	3	4	2	4	2	2	3	4	2	2	4	2	3	3	2	3	5	3	4	2	3	2	1	1	1	3	3	3	3	4	4	4	4	3	3	2	4	1	4	3	2	2	3	2	3
1222	0	2	0	1	1	1	1	2	1	2	3	4	2	2	1	2	2	2	1	2	2	2	1	1	1	1	2	2	3	3	2	3	3	3	4	5	5	5	5	4	5	5	5	4	4	5	3	4	5
1223	1	1	0	4	5	5	5	3	5	5	4	2	3	3	3	3	3	3	1	3	3	2	2	3	3	3	3	2	2	3	3	2	1	3	3	2	3	1	1	3	2	4	4	3	3	1	2	3	2
1224	1	1	1	2	1	3	2	2	2	1	3	4	3	3	4	4	5	3	2	4	2	2	4	4	4	2	4	4	4	4	5	5	5	5	5	4	4	4	3	3	4	4	4	3	4	4	4	3	4
1225	1	4	0	3	4	3	3	5	4	3	5	4	4	3	5	2	4	3	3	2	1	1	2	1	3	3	4	3	3	4	5	2	3	3	2	1	3	3	3	3	4	2	3	3	2	3	2	3	2
1226	1	3	0	3	2	3	4	4	3	2	4	3	3	1	3	4	3	3	4	3	3	2	3	3	3	1	4	2	5	4	3	4	4	4	4	4	5	4	5	4	5	4	3	4	4	5	4	3	5
1227	0	3	0	3	3	2	2	2	1	1	1	4	2	2	2	4	2	3	4	4	3	2	3	3	4	5	5	5	5	3	5	4	4	4	4	5	5	5	5	5	5	4	3	3	2	5	2	5	4
1228	0	2	0	2	2	2	2	1	1	2	1	2	1	2	1	2	1	2	2	2	2	1	2	2	1	2	4	4	4	4	4	5	5	5	4	4	4	4	4	5	5	4	5	5	4	5	4	5	5
1229	1	4	0	2	2	1	1	2	1	2	2	4	3	3	2	2	2	3	1	2	2	1	1	5	3	3	5	5	5	4	5	5	5	5	5	5	4	5	5	5	5	5	4	5	5	5	4	5	5
1230	0	1	0	2	2	4	3	1	2	2	2	4	4	4	4	4	4	4	3	3	3	4	3	3	3	3	5	5	5	4	5	3	4	4	3	4	3	4	5	4	5	3	3	3	3	3	3	3	3
1231	0	3	0	2	1	1	2	1	1	3	3	4	3	3	2	3	4	3	3	2	3	2	1	3	4	3	4	3	3	3	1	3	3	4	4	5	4	4	4	5	5	3	4	5	3	5	4	5	5
1232	1	3	0	4	5	3	4	5	4	4	4	4	5	5	5	4	5	5	2	3	2	2	3	5	3	3	1	2	1	4	3	3	2	1	1	3	4	5	5	4	5	5	5	5	5	5	5	5	4
1233	1	3	1	4	4	4	5	4	3	5	4	4	5	3	4	5	4	4	3	4	3	3	3	5	3	5	5	4	5	3	3	3	2	3	3	4	3	4	3	4	3	4	4	4	5	5	5	5	4
1234	1	2	1	3	4	5	5	3	3	3	2	4	4	3	4	3	5	5	3	4	3	4	3	3	5	4	5	5	5	4	4	4	3	5	4	3	5	3	5	5	4	5	4	4	5	5	5	5	5
1235	0	3	1	3	3	2	2	2	3	2	2	3	1	2	2	2	1	3	3	3	2	2	2	2	3	2	4	4	4	2	3	1	1	1	1	1	4	2	3	2	2	5	3	5	4	5	3	3	4
1236	1	2	0	3	3	3	3	2	2	2	2	4	2	2	2	3	2	4	4	2	5	3	2	3	3	3	3	3	2	2	3	5	5	4	5	5	4	4	4	5	5	5	5	5	4	5	4	5	4
1237	0	2	0	2	3	1	2	2	2	3	5	3	4	3	3	3	3	4	5	3	3	3	3	3	3	2	3	3	4	1	1	1	1	3	1	4	4	3	4	5	5	3	2	3	2	3	3	3	4
1238	0	2	0	2	2	3	3	1	3	3	2	4	3	2	2	3	1	2	5	3	5	3	3	3	3	3	2	2	3	1	1	3	3	3	3	5	4	4	4	3	5	1	4	3	2	2	3	3	2
1239	1	1	0	3	2	2	3	4	2	3	4	4	3	4	4	5	3	4	2	3	2	2	3	5	5	3	3	3	2	2	1	2	3	3	3	1	1	2	3	2	3	5	5	5	4	5	3	5	4
1240	0	1	1	4	3	4	4	5	5	5	2	4	4	4	5	4	4	3	4	2	4	4	3	3	4	3	4	4	4	4	3	2	2	2	1	3	5	3	2	4	3	5	4	4	5	5	5	5	4
1241	0	3	0	2	2	2	2	2	1	3	1	2	1	2	2	1	1	1	5	3	3	3	2	1	1	2	5	5	5	4	5	4	5	5	4	4	4	4	5	5	5	3	5	3	4	5	3	4	3
1242	0	2	0	3	3	2	2	2	1	1	1	2	2	2	1	1	1	1	2	3	2	2	3	2	2	1	5	5	5	4	3	5	5	5	5	5	5	5	5	5	5	5	5	4	5	5	5	5	5
1243	1	5	0	4	5	3	5	2	2	3	3	2	2	2	1	2	3	2	1	2	1	2	2	1	2	1	5	5	5	4	4	4	4	4	4	3	4	4	4	3	3	4	4	4	4	4	4	5	4
1244	0	2	1	2	2	2	1	2	2	2	1	1	1	1	2	2	2	1	2	3	3	2	3	2	2	2	4	4	4	4	3	3	2	3	3	3	5	3	5	4	4	5	5	5	5	5	4	5	4
1245	0	2	0	2	1	2	1	1	2	1	1	1	2	1	2	1	2	1	1	3	3	2	3	3	3	3	5	4	5	4	4	4	4	5	4	3	4	5	4	4	4	4	2	5	4	4	4	5	4
1246	1	3	0	4	5	4	3	4	5	3	3	2	3	3	3	4	4	5	3	5	3	5	4	3	3	3	4	4	4	4	3	5	5	5	4	5	3	3	3	4	3	4	3	3	4	4	2	3	4
1247	0	4	1	2	2	4	1	2	1	1	2	2	1	1	2	3	2	1	1	2	3	1	3	2	3	2	4	4	4	4	3	5	5	5	5	4	5	4	5	5	5	3	2	3	3	4	3	5	5
1248	1	4	1	5	3	4	4	3	4	3	5	3	4	4	4	5	5	3	3	3	2	4	4	5	5	4	2	3	3	3	4	4	4	3	3	3	1	2	3	3	4	3	3	4	3	3	5	5	2
1249	0	4	1	2	2	2	3	2	1	2	4	4	3	3	3	3	3	3	3	2	2	2	2	2	1	2	4	4	5	3	3	5	5	4	5	4	5	5	5	5	5	5	4	3	4	5	5	5	4
1250	1	1	1	3	3	2	5	2	3	5	5	4	4	5	4	5	5	4	5	3	3	2	4	3	5	3	1	1	1	1	3	1	1	1	1	3	3	3	1	1	3	3	1	3	2	1	2	3	1
1251	1	3	0	3	3	1	4	3	2	3	1	1	2	1	1	1	1	2	1	1	1	2	1	2	1	2	4	4	4	5	5	3	3	3	3	3	3	4	3	2	4	4	3	3	3	2	3	5	2
1252	1	3	0	3	2	2	3	2	2	3	3	4	5	2	2	2	3	4	2	3	2	2	3	3	2	2	5	5	5	5	5	3	3	4	3	4	5	5	3	5	5	3	4	4	4	2	4	5	4
1253	0	3	1	3	2	2	2	3	3	3	2	2	1	1	2	1	4	2	3	3	2	2	4	1	2	1	5	5	4	5	4	4	4	3	4	5	5	5	5	5	5	2	4	4	3	3	4	5	4
1254	1	1	0	3	5	4	5	3	4	4	3	5	3	3	5	5	4	5	3	4	5	5	3	3	4	5	3	3	3	4	2	3	3	3	2	4	3	2	3	3	5	3	3	3	2	5	3	3	3
1255	1	1	0	2	2	1	1	2	2	1	2	3	3	3	3	3	2	3	1	1	1	2	2	3	2	2	4	1	1	3	4	4	3	4	4	3	4	2	3	3	2	4	5	4	4	5	5	5	4
1256	1	2	0	4	4	3	3	4	4	2	4	4	4	4	3	5	3	4	3	2	3	3	3	5	4	5	4	4	4	1	1	4	3	3	4	3	2	1	3	1	3	4	3	2	2	3	2	2	1
1257	1	2	1	2	2	3	2	2	4	2	2	1	1	1	2	1	2	3	3	5	3	3	3	3	3	3	4	4	4	4	3	4	3	5	4	3	3	3	3	3	3	1	2	3	2	2	3	3	3
1258	1	3	0	1	1	2	2	2	1	1	1	1	1	1	1	1	1	1	1	1	1	1	1	1	1	1	5	5	4	5	5	5	5	5	5	4	5	5	5	4	5	4	5	4	5	5	4	5	5
1259	1	2	1	4	3	4	4	3	4	3	5	3	4	4	5	2	5	3	3	3	3	3	3	4	5	4	2	1	2	1	3	3	3	3	3	3	1	2	2	2	3	2	2	2	2	3	3	2	2
1260	0	1	0	2	1	2	3	2	2	1	4	2	1	2	3	3	3	4	2	3	2	2	2	3	3	3	3	4	4	2	1	5	4	5	5	2	3	4	4	2	4	4	4	3	3	3	3	5	4
1261	1	5	1	2	2	2	2	1	3	1	1	1	2	1	3	2	1	2	2	2	1	3	3	2	2	1	4	5	5	5	5	4	4	5	4	3	3	4	3	3	4	4	4	3	4	1	3	5	5
1262	1	4	1	2	4	2	4	2	3	4	2	3	5	3	2	3	2	3	1	1	2	1	1	3	3	2	4	3	3	3	3	4	3	4	4	4	4	4	4	4	5	5	5	4	4	5	5	5	5
1263	1	1	0	5	3	5	2	5	2	5	2	2	2	4	3	5	3	4	3	2	3	5	4	4	3	3	5	5	5	3	4	4	4	4	4	3	3	4	4	2	2	4	5	4	5	5	5	5	4
1264	0	4	1	2	2	3	3	4	3	3	3	4	5	3	5	4	5	4	5	4	5	3	4	2	3	1	4	3	3	3	3	3	3	1	2	1	1	2	4	3	2	3	2	3	2	2	3	4	2
1265	0	2	1	1	1	1	1	2	1	2	2	1	1	1	1	2	2	2	3	2	1	1	2	2	1	1	5	5	5	4	5	5	4	5	5	4	5	4	5	4	2	4	5	4	5	5	5	5	5
1266	0	3	0	3	4	4	4	2	3	3	3	2	3	1	3	3	2	1	2	2	5	4	3	2	3	2	3	3	3	4	3	3	3	4	4	3	3	3	3	4	2	2	3	1	3	4	3	4	3
1267	0	2	0	4	4	4	5	3	4	4	4	3	3	4	5	3	3	3	4	2	2	3	3	3	5	4	3	1	3	3	3	2	3	2	2	3	4	3	4	3	3	2	2	3	3	3	3	4	3
1268	0	2	0	2	3	3	2	3	3	2	3	2	4	3	2	3	3	4	2	2	2	2	1	3	3	3	5	5	5	5	5	4	4	4	3	4	3	5	4	4	5	3	4	3	4	5	5	2	4
1269	1	4	1	5	4	5	5	5	4	4	2	4	2	2	2	3	3	3	3	3	3	3	4	3	3	3	3	1	1	4	5	4	4	3	3	5	4	2	4	3	4	2	4	3	2	5	3	5	4
1270	1	3	0	1	1	2	3	3	2	1	1	1	1	1	1	1	1	1	2	2	2	2	2	2	1	1	5	5	4	4	4	5	5	5	4	3	4	4	4	4	4	4	5	4	4	5	4	5	4
1271	0	5	1	3	2	2	2	2	1	1	1	1	1	2	1	1	2	1	3	4	2	4	3	3	3	3	4	4	4	4	3	3	3	3	4	5	4	5	5	5	5	4	4	4	2	5	5	5	4
1272	0	3	1	5	5	5	4	4	5	4	4	4	4	4	4	5	3	4	3	4	5	3	4	3	5	3	4	3	3	3	2	1	2	3	3	1	3	3	3	2	3	2	3	3	2	3	2	3	3
1273	0	4	0	3	3	3	3	2	4	5	1	2	2	1	2	2	3	3	3	3	5	3	2	3	3	4	4	3	4	3	2	3	3	4	3	5	4	5	4	5	5	4	4	4	4	5	5	5	4
1274	0	2	0	5	3	2	4	4	4	2	4	4	4	4	5	5	4	3	4	5	3	3	5	5	3	5	4	3	3	5	4	4	4	4	4	5	3	2	3	3	5	3	4	4	2	3	2	3	2
1275	1	2	1	2	3	4	4	3	3	5	3	4	4	2	5	5	3	3	5	3	5	5	3	5	5	4	4	4	3	2	3	3	3	3	3	4	4	4	4	3	3	2	3	3	3	4	3	1	2
1276	0	4	0	3	1	2	2	2	3	3	4	2	3	2	2	3	3	3	2	2	1	1	1	3	2	1	3	2	2	3	1	3	3	3	4	4	5	4	5	5	5	4	5	4	5	5	4	5	5
1277	0	3	0	5	5	4	4	4	4	5	4	4	3	4	2	2	5	3	3	3	3	3	3	3	4	3	3	3	3	3	3	4	3	4	3	3	3	2	2	3	3	4	4	4	4	4	3	4	4
1278	0	4	0	4	4	5	3	3	4	4	2	1	3	2	4	2	3	3	3	2	3	4	2	2	2	3	4	4	4	4	3	4	5	4	3	1	3	2	2	2	2	5	5	5	4	5	5	5	4
1279	1	3	1	4	4	5	3	3	2	4	2	3	4	3	2	3	2	3	2	3	2	2	4	2	2	1	3	1	3	3	2	3	3	3	3	3	3	3	3	1	2	3	3	3	3	1	2	2	2
1280	0	3	1	4	4	3	3	3	3	2	2	4	2	2	4	1	2	2	3	3	2	4	3	2	2	2	5	4	4	5	5	1	3	4	4	4	4	5	5	5	5	3	4	3	2	1	3	3	3
1281	1	2	0	2	3	2	3	3	3	2	1	1	2	1	1	1	1	1	1	1	1	2	1	1	1	1	5	5	5	5	4	4	5	4	4	4	4	5	5	5	5	5	5	5	4	5	5	5	5
1282	1	4	0	2	2	3	2	2	4	2	3	3	3	3	4	4	3	2	4	4	3	5	3	3	2	4	4	3	4	3	3	2	3	3	3	4	4	5	5	4	5	4	3	3	3	5	4	5	4
1283	1	3	0	5	3	4	5	5	4	3	4	3	1	1	3	3	4	3	3	2	3	4	2	5	3	3	4	5	4	3	4	5	5	5	4	3	4	4	4	4	4	4	4	5	5	5	5	5	5
1284	0	3	1	2	2	3	1	2	2	2	3	5	2	2	2	3	2	2	1	2	2	1	2	3	3	2	5	4	3	5	5	4	5	5	4	4	3	2	1	3	4	4	4	3	3	3	4	5	5
1285	1	3	1	1	1	1	1	1	1	1	2	1	1	2	1	1	2	3	2	1	1	2	1	1	2	1	4	5	5	4	4	4	4	4	5	4	5	5	4	5	5	4	5	5	5	5	5	5	5
1286	1	3	1	3	1	2	2	3	2	2	1	1	1	2	2	2	3	2	4	5	5	4	3	3	3	2	3	3	2	2	3	4	4	4	4	5	5	5	5	5	5	5	4	5	5	5	5	5	4
1287	0	2	1	4	5	3	5	5	3	5	2	2	2	4	3	3	3	2	2	2	3	3	2	3	1	2	3	3	4	1	3	3	3	3	1	3	1	3	3	1	2	3	1	2	2	3	3	3	3
1288	0	3	1	3	3	2	2	3	2	5	4	3	4	1	4	5	5	3	3	3	2	4	4	3	2	2	2	1	1	3	2	2	2	1	3	2	2	4	3	3	3	3	2	3	2	3	3	2	3
1289	0	1	1	4	3	2	3	4	2	5	3	3	5	4	4	5	3	4	4	2	2	2	3	3	4	3	4	3	3	2	3	4	4	4	4	5	4	5	4	4	5	4	5	3	5	3	4	5	5
1290	1	4	1	2	3	1	3	1	2	2	1	1	1	1	1	1	2	1	1	1	1	1	2	1	1	1	4	5	5	5	5	5	5	4	4	5	5	4	4	4	5	4	5	4	4	5	4	5	5
1291	1	3	0	3	3	4	4	4	3	3	4	3	4	3	4	3	4	3	3	4	5	5	5	5	3	5	3	3	3	3	3	3	3	4	3	2	3	2	2	2	1	1	2	2	2	2	3	2	1
1292	1	1	0	4	4	5	3	3	4	2	2	4	3	4	3	3	3	4	3	3	2	4	3	5	3	3	3	1	2	1	3	3	4	3	3	2	3	1	1	3	1	1	1	2	2	3	3	4	2
1293	0	3	1	3	3	3	4	3	4	2	4	4	3	4	3	3	4	3	2	5	3	3	2	3	3	4	3	3	4	3	2	4	3	3	3	3	1	2	1	3	2	3	2	3	2	3	3	3	1
1294	0	1	0	2	4	2	3	1	3	2	2	3	3	3	3	4	3	3	2	2	2	1	5	3	3	3	4	3	3	4	4	3	4	3	1	3	2	2	3	4	2	4	3	4	5	3	3	4	3
1295	1	1	1	2	2	1	2	2	1	1	1	2	2	2	2	3	3	2	1	1	1	2	1	3	1	2	5	5	5	4	4	4	5	5	5	5	5	5	5	5	5	4	4	5	5	5	4	5	5
1296	0	3	1	2	1	1	2	1	1	2	1	2	4	3	2	1	2	1	3	3	2	4	3	2	2	2	5	5	5	4	4	5	4	4	4	5	5	5	4	5	5	5	5	4	5	5	5	5	4
1297	1	3	1	2	3	2	1	3	3	3	2	1	3	2	1	1	3	3	2	2	1	2	2	2	1	2	4	5	5	3	3	1	3	1	1	4	4	5	3	4	4	3	2	3	3	4	3	3	3
1298	0	2	1	2	1	1	2	1	2	2	1	1	2	2	1	2	3	1	2	1	3	1	2	3	3	3	5	5	5	4	4	3	1	3	4	3	4	5	4	4	3	4	2	4	4	4	4	3	4
1299	1	4	0	2	1	2	3	3	3	2	1	1	1	1	1	1	2	1	3	3	3	2	3	1	2	2	5	5	5	4	5	4	4	5	5	5	4	5	5	5	5	4	4	4	5	5	5	5	4
1300	0	1	0	4	3	2	5	4	2	4	1	2	1	2	2	2	1	1	3	2	5	3	3	3	3	4	4	5	5	5	3	4	2	2	1	2	3	3	2	3	3	4	4	5	4	5	4	3	5
1301	0	5	1	1	1	1	2	1	1	1	2	3	2	2	2	2	1	2	1	2	1	1	1	2	1	2	4	4	4	4	4	5	5	4	5	4	4	4	5	5	5	5	4	4	4	5	4	5	5
1302	0	4	0	1	1	2	2	1	2	1	1	1	2	2	2	1	3	2	1	2	2	1	1	2	1	1	3	2	3	4	3	3	3	3	3	3	3	4	5	3	4	4	2	3	3	3	3	4	4
1303	1	4	1	2	1	2	2	1	2	1	1	1	2	2	2	2	2	2	3	3	2	2	2	2	3	2	4	5	5	3	1	5	5	5	4	3	3	5	4	4	1	2	2	2	4	2	3	4	3
1304	1	2	0	2	3	2	2	3	2	3	2	3	2	2	2	1	2	2	2	2	2	1	1	2	1	2	5	5	5	4	4	5	5	5	5	4	4	5	5	4	4	4	4	4	4	3	4	3	4
1305	0	1	0	2	1	1	2	2	2	2	2	1	4	2	4	1	2	4	3	3	3	2	3	3	3	5	3	4	3	4	5	3	3	1	5	4	5	4	5	5	5	4	5	4	4	4	5	4	4
1306	0	4	1	5	3	3	3	5	3	4	2	2	2	3	3	2	3	3	3	3	3	2	3	3	2	2	3	1	1	2	3	2	1	3	3	1	1	2	2	1	1	3	1	3	2	1	3	3	3
1307	1	1	0	5	2	4	3	3	3	5	2	4	3	3	4	4	2	3	3	3	3	1	3	3	3	3	5	5	4	3	3	3	4	4	4	1	3	3	2	3	2	5	4	4	5	3	4	5	5
1308	0	4	0	1	2	1	1	2	2	2	2	1	1	1	1	1	2	2	3	3	5	2	3	3	2	2	5	5	5	4	3	4	3	5	5	4	4	4	3	3	5	3	3	4	2	3	5	2	2
1309	1	3	1	5	3	4	3	3	4	2	2	4	3	1	4	2	3	4	1	3	3	3	2	3	3	2	3	3	3	4	4	3	3	4	4	1	3	3	3	4	2	4	4	4	5	5	4	5	4
1310	0	4	1	2	1	1	1	1	1	1	2	2	2	2	2	2	3	1	1	1	1	1	1	3	1	1	3	3	3	1	3	3	3	3	4	3	4	5	4	3	3	4	4	3	4	5	3	3	4
1311	0	3	0	1	2	1	1	1	1	1	1	2	1	1	1	2	1	1	1	2	2	1	3	2	1	1	5	5	5	4	4	5	5	5	5	5	5	5	4	5	5	5	5	5	4	5	5	5	5
1312	0	3	1	5	3	3	5	4	5	4	1	1	2	1	2	1	1	1	1	3	2	2	2	2	3	2	4	3	4	3	3	4	4	5	4	3	3	3	3	2	3	3	3	3	2	2	3	2	2
1313	0	5	1	2	2	3	2	1	2	2	1	1	1	1	1	1	2	1	2	1	2	2	2	1	1	1	4	4	4	1	1	3	4	4	4	4	3	5	5	5	5	5	5	4	5	5	5	5	4
1314	1	2	0	2	3	2	2	2	2	2	2	1	2	1	2	2	1	2	2	2	3	2	2	4	3	2	5	5	5	4	4	4	4	5	5	4	3	4	3	3	3	5	5	5	4	5	5	5	4
1315	0	4	0	2	3	2	1	2	2	3	1	2	2	1	1	1	1	1	1	2	1	1	1	2	1	1	5	5	4	5	5	5	5	5	5	4	4	3	5	4	4	5	5	5	5	5	5	5	5
1316	1	5	0	2	1	1	1	1	2	1	1	1	1	1	1	1	1	2	1	2	2	2	2	1	2	2	5	4	5	5	4	5	5	5	4	5	4	5	5	3	5	2	2	3	2	2	2	1	3
1317	1	5	0	2	1	3	3	2	2	2	2	2	1	2	2	1	2	1	1	1	2	2	2	2	4	3	5	5	5	5	4	4	5	5	5	3	4	2	1	3	1	5	4	4	5	5	5	5	5
1318	0	5	1	3	2	3	2	1	2	2	2	2	2	3	2	2	3	3	2	3	2	4	3	3	3	3	4	4	4	5	4	4	4	4	4	4	4	4	5	4	3	4	4	4	5	5	4	4	4
1319	1	3	1	2	1	1	1	2	1	1	1	3	1	1	3	4	3	3	1	1	3	2	2	1	2	1	4	4	4	4	4	4	5	4	5	5	5	5	5	5	5	3	4	3	4	3	4	3	3
1320	0	4	0	3	2	5	3	3	2	2	1	3	5	4	4	5	3	5	2	3	2	2	2	1	2	3	4	4	3	3	3	3	3	1	2	2	4	4	1	3	2	3	2	3	3	3	3	3	3
1321	1	4	1	3	4	4	4	5	4	3	2	3	3	1	4	2	3	2	2	4	4	2	5	2	3	2	3	3	3	3	3	5	4	4	4	2	3	2	3	3	2	4	4	4	4	5	4	5	4
1322	0	2	1	2	1	3	1	3	1	1	1	2	1	2	1	1	1	3	1	2	2	1	2	4	2	2	4	5	4	3	3	5	4	5	5	5	5	5	4	4	5	4	4	4	4	5	5	4	4
1323	1	1	0	1	2	2	1	1	2	2	1	2	1	2	1	1	3	1	2	2	2	1	1	2	3	2	5	4	4	3	5	5	5	5	5	4	3	3	4	4	5	5	4	4	3	5	4	5	5
1324	1	5	1	3	2	3	2	2	1	5	3	2	2	2	2	4	3	3	5	4	3	4	3	2	1	2	3	2	3	3	3	1	3	1	3	3	4	2	2	3	3	5	5	4	5	5	5	5	4
1325	0	4	1	1	1	1	1	1	2	1	2	1	3	2	3	3	3	3	2	2	2	2	3	5	3	3	5	5	5	4	5	5	4	4	4	3	4	4	4	4	3	4	4	5	4	5	5	5	4
1326	1	5	0	2	3	3	3	2	3	3	1	2	2	2	1	1	3	2	2	1	2	2	2	2	3	3	3	2	1	4	4	4	4	4	3	4	4	5	5	5	5	5	4	4	4	5	5	5	4
1327	0	3	0	3	2	2	3	3	2	1	2	3	3	2	5	4	4	5	3	3	3	3	3	5	3	4	3	2	2	4	3	3	2	3	4	3	3	2	3	3	4	3	2	4	2	3	2	3	2
1328	1	3	0	2	1	1	1	2	2	2	3	2	2	3	2	5	3	3	3	3	2	4	3	3	2	2	4	4	3	5	5	4	5	4	4	5	5	4	5	5	5	5	5	5	4	5	4	5	5
1329	1	4	0	2	3	1	3	2	1	3	2	4	5	3	2	2	4	3	4	3	2	2	4	2	1	3	3	4	3	1	2	3	3	3	5	3	3	3	2	2	3	3	5	4	3	5	3	5	4
1330	1	1	1	2	1	1	1	2	2	2	2	1	3	2	2	1	3	2	1	1	3	1	1	2	1	1	4	4	3	1	1	5	5	5	5	3	3	4	4	3	4	2	3	3	3	2	3	2	2
1331	1	2	1	2	3	1	1	2	1	1	1	1	1	1	1	1	2	1	1	1	1	1	1	3	1	2	4	5	4	3	3	5	5	5	5	3	3	5	3	4	3	3	4	3	5	3	4	3	1
1332	0	3	0	2	1	2	1	2	1	1	1	2	1	1	2	1	3	1	3	3	2	3	5	2	2	1	3	3	4	1	1	1	2	1	2	3	3	4	3	3	2	4	2	3	4	4	5	5	4
1333	0	4	0	3	4	2	3	4	3	4	1	1	1	1	1	1	2	2	3	2	3	2	2	3	2	3	1	2	3	3	3	4	4	4	4	4	4	5	5	4	5	3	4	3	4	5	5	3	4
1334	1	2	0	3	1	1	1	2	2	2	4	4	4	4	4	2	5	3	3	2	2	2	2	3	3	3	5	5	5	4	3	5	5	5	5	4	3	3	3	2	3	4	4	3	3	3	3	5	2
1335	1	1	1	3	3	3	2	4	3	5	2	3	3	2	2	2	2	3	2	2	3	4	2	3	5	4	5	4	5	4	4	4	5	4	4	3	3	3	3	3	2	2	2	1	2	3	3	3	2
1336	1	3	1	3	4	5	4	3	5	3	4	3	5	3	3	3	5	3	2	2	2	2	1	1	1	1	3	3	4	3	3	2	1	1	1	4	4	3	5	3	5	1	2	3	2	3	3	2	3
1337	0	1	0	2	1	2	2	1	2	1	2	2	1	2	2	3	3	2	2	3	4	2	3	4	3	2	5	4	5	4	4	5	4	5	4	4	4	5	5	5	5	5	5	5	4	5	4	5	5
1338	1	2	0	1	1	2	1	1	1	1	1	1	1	1	1	1	2	1	1	2	1	1	1	2	1	1	5	5	5	5	5	5	5	5	5	5	5	5	5	5	5	5	5	5	5	5	5	3	5
1339	0	3	0	3	3	3	3	2	2	3	3	2	2	3	2	2	2	2	2	2	1	1	2	1	1	1	5	4	5	3	3	4	4	4	4	4	5	4	5	4	5	4	4	5	4	5	5	5	5
1340	0	4	1	5	4	4	4	4	3	3	2	4	5	2	4	4	4	2	5	4	3	5	2	5	3	2	3	1	1	1	2	2	3	3	2	3	3	4	3	1	4	4	4	3	3	3	3	3	4
1341	0	2	0	1	1	1	2	1	1	2	2	3	2	2	2	4	3	2	2	1	1	2	2	2	2	2	5	5	4	5	5	4	5	4	4	4	4	4	5	4	4	4	5	4	5	5	4	5	4
1342	0	3	0	1	1	1	1	1	1	1	2	1	1	1	1	2	2	2	1	1	1	1	1	1	1	1	4	4	3	5	4	4	4	4	3	3	3	3	4	3	3	5	4	5	5	5	5	5	5
1343	1	4	1	3	1	3	3	3	1	2	1	1	2	1	1	1	1	1	2	2	2	2	1	2	1	1	3	3	3	3	3	4	3	4	2	3	4	4	5	5	5	5	4	5	5	5	5	5	5
1344	0	2	0	2	1	1	2	1	1	1	2	3	1	1	2	1	1	1	2	4	2	2	3	1	1	1	3	2	3	4	3	4	3	4	3	4	4	5	4	4	5	5	4	4	5	5	4	5	5
1345	0	5	1	4	5	5	4	4	3	3	4	3	4	3	3	4	5	3	2	3	3	2	3	3	1	5	4	4	4	4	3	5	4	4	5	3	3	3	5	3	3	4	4	4	4	5	4	5	5
1346	1	2	0	1	1	1	1	1	1	1	3	3	3	3	2	3	3	3	2	3	3	2	3	2	2	2	5	5	5	5	5	4	3	4	5	5	4	5	5	5	5	3	3	4	3	4	4	4	4
1347	0	4	0	2	2	3	1	2	2	1	1	1	1	1	2	2	1	2	1	1	2	1	1	1	2	1	5	5	5	4	4	5	5	5	5	5	5	4	5	4	5	5	5	5	5	5	5	5	5
1348	1	1	1	2	2	1	2	2	2	2	3	2	3	2	2	2	2	2	3	2	2	2	3	3	1	2	5	5	5	4	5	5	5	5	5	5	4	5	5	5	5	4	4	5	5	5	5	5	5
1349	1	4	0	1	2	1	3	1	1	1	2	3	3	3	4	4	5	3	3	2	3	4	3	3	2	2	5	4	4	5	4	5	5	4	5	2	3	4	3	4	4	5	3	4	3	3	3	3	4
1350	0	4	1	1	1	1	1	1	1	1	1	1	2	1	2	1	1	1	1	1	1	2	1	1	2	2	5	5	5	5	4	5	5	5	5	3	1	2	1	3	2	3	3	3	3	2	3	3	3
1351	0	4	0	2	2	2	2	3	2	2	2	1	2	2	2	2	3	4	2	3	3	4	4	2	3	4	4	3	3	3	3	3	3	3	4	4	4	3	4	4	4	5	5	4	5	4	5	5	5
1352	1	3	1	1	1	2	2	1	2	2	3	3	4	3	4	2	4	3	2	1	2	2	1	1	1	1	5	5	5	5	5	4	5	4	4	4	4	4	3	3	3	5	5	5	5	5	4	5	5
1353	0	1	1	5	4	5	3	2	3	4	1	3	2	2	1	2	3	3	2	4	3	2	5	5	5	4	4	4	3	4	3	4	5	5	5	5	4	5	4	4	4	4	5	4	5	3	5	3	4
1354	1	2	1	2	3	3	3	2	3	3	1	1	1	1	1	1	2	1	5	4	3	5	5	2	3	1	5	4	5	3	3	3	3	3	1	3	4	4	5	4	4	3	2	3	4	2	3	4	4
1355	1	4	1	1	1	1	1	1	1	1	2	1	1	2	2	2	1	1	1	1	2	1	1	2	1	1	3	4	3	4	2	4	4	4	4	2	3	4	4	3	3	4	2	3	4	5	3	5	4
1356	1	2	1	2	1	1	2	2	2	2	2	1	2	2	3	1	2	1	3	3	3	5	3	3	2	2	4	4	4	3	4	4	4	5	4	1	3	3	3	3	1	3	4	4	4	3	4	5	4
1357	1	2	0	2	1	2	1	1	1	1	1	1	1	1	1	1	2	2	3	3	4	3	2	1	3	1	5	5	4	4	5	5	5	4	4	4	5	5	5	5	5	5	5	5	5	5	5	5	4
1358	0	2	1	1	1	1	1	1	1	1	1	2	2	2	1	1	2	2	2	2	2	2	3	3	4	3	4	5	5	4	4	4	4	5	5	5	5	4	5	5	5	5	4	4	4	5	4	5	4
1359	0	2	1	2	2	1	2	1	2	1	2	1	1	1	1	1	1	1	1	2	2	1	1	2	2	1	4	4	5	5	4	4	5	5	4	4	5	5	5	5	5	5	4	5	4	5	5	5	4
1360	1	1	1	2	1	2	3	2	1	1	3	3	2	2	3	2	5	4	2	3	2	2	2	3	3	3	3	2	3	4	3	3	3	1	2	4	4	3	3	3	4	4	4	5	3	4	3	5	4
1361	0	3	1	3	3	3	4	3	1	4	2	1	1	1	1	1	3	2	1	1	2	1	2	1	1	1	4	3	4	3	3	3	3	3	1	5	4	3	3	3	4	3	4	3	2	2	3	4	2
1362	0	3	1	2	3	2	2	3	2	2	3	4	4	4	4	4	3	5	3	1	1	2	2	3	3	3	2	1	2	3	2	5	4	4	3	5	4	4	5	4	5	3	3	3	2	3	3	5	2
1363	1	3	0	3	3	5	4	3	3	5	3	2	2	2	3	3	3	2	2	2	2	2	5	3	5	5	4	5	5	4	5	4	4	5	5	4	3	2	4	4	3	5	5	4	5	5	5	5	5
1364	0	4	1	3	3	3	2	3	4	3	1	3	2	1	1	2	2	2	2	3	2	2	1	1	2	2	4	3	4	4	4	1	2	3	2	2	4	4	5	4	5	3	3	3	4	4	3	4	4
1365	0	1	0	2	2	2	1	2	1	1	5	4	4	5	5	3	5	4	1	2	2	2	2	2	2	2	3	2	3	3	3	2	1	4	2	1	3	3	2	1	1	2	2	2	2	3	3	2	2
1366	1	1	0	4	2	4	3	3	3	4	4	2	4	1	2	3	3	2	2	3	3	2	3	3	3	5	1	1	1	1	3	3	3	3	3	3	3	3	1	2	2	3	4	3	4	4	4	1	4
1367	0	3	1	3	3	4	3	3	3	3	3	3	4	4	4	3	5	3	2	3	3	3	3	1	2	1	3	2	3	5	4	3	3	3	1	3	1	4	3	2	2	1	2	3	3	2	3	2	2
1368	0	4	1	3	2	3	4	4	2	4	4	5	5	4	5	3	4	5	3	1	1	1	2	5	3	3	3	2	2	2	2	1	1	3	2	4	5	4	4	5	5	1	3	3	3	2	4	3	2
1369	0	4	1	3	3	1	2	3	2	2	1	2	2	2	2	2	2	2	1	1	2	2	1	2	1	1	5	4	5	5	4	4	5	4	4	4	3	4	3	4	3	3	4	4	3	3	4	4	4
1370	0	3	0	2	1	1	1	3	1	2	1	1	1	1	1	1	2	2	2	2	3	2	3	1	1	1	4	4	4	4	3	4	3	5	5	5	5	5	5	5	5	5	4	4	5	4	3	5	5
1371	0	3	1	3	3	2	1	1	1	2	2	2	3	2	2	2	4	2	3	3	3	5	3	3	1	2	5	5	5	4	4	3	3	5	4	4	3	4	5	3	5	4	3	3	3	5	4	5	4
1372	1	1	1	2	2	2	1	2	2	2	4	4	4	4	5	5	5	4	3	3	3	2	3	3	3	2	3	4	4	3	1	3	2	3	4	4	4	4	5	5	5	3	3	3	4	5	4	5	5
1373	0	5	0	4	4	5	3	4	4	3	2	1	2	2	1	2	2	1	2	3	2	3	2	5	3	4	3	4	3	4	4	2	2	3	1	3	4	3	4	4	3	1	3	2	4	3	3	2	3
1374	0	3	1	5	4	4	4	3	3	3	1	1	1	1	1	1	1	1	3	3	2	2	1	3	1	1	4	4	4	3	4	3	3	3	3	3	4	3	3	2	3	4	3	3	4	5	3	5	4
1375	1	5	1	2	2	2	1	1	1	2	1	1	2	1	1	1	1	1	2	3	1	2	2	1	2	1	4	3	4	5	4	4	3	1	3	4	5	5	5	5	5	5	4	3	4	5	3	5	5
1376	0	4	0	2	1	1	2	1	1	2	2	2	1	1	2	2	2	2	2	1	1	1	1	2	2	1	5	5	4	4	5	5	5	5	5	3	3	4	4	3	3	5	5	5	4	5	3	5	4
1377	0	3	0	1	1	2	2	1	1	1	2	1	3	3	2	2	2	3	1	2	2	2	1	1	1	1	3	4	4	5	4	4	3	5	4	3	3	3	3	3	2	4	2	3	3	4	4	5	4
1378	0	4	0	3	4	4	3	4	2	5	4	4	4	3	3	3	5	3	2	2	2	1	1	3	5	3	5	5	5	4	4	3	3	4	3	3	3	1	2	2	1	2	2	4	2	3	2	2	3
1379	0	2	0	2	2	1	1	1	1	1	3	2	2	3	2	3	3	1	3	3	5	2	2	2	4	1	3	4	2	5	5	3	4	3	3	3	4	4	4	4	4	4	3	3	3	4	4	4	4
1380	0	2	0	2	1	3	1	2	1	2	4	4	1	4	2	2	1	3	3	4	3	5	3	2	1	2	3	3	2	5	5	5	5	5	4	3	5	3	4	3	3	3	3	4	3	3	3	4	2
1381	1	4	0	2	1	1	1	2	2	1	4	1	1	1	1	2	2	2	1	2	2	2	1	1	1	1	4	4	5	4	4	4	3	3	3	4	4	4	3	4	4	4	4	3	3	5	3	3	4
1382	0	3	0	4	4	4	3	4	3	5	3	4	4	4	3	4	2	3	3	3	2	2	2	3	3	3	3	4	4	3	2	3	4	3	4	4	5	5	4	4	5	3	3	3	2	3	3	3	2
1383	1	5	0	1	1	3	2	1	2	1	1	1	1	1	1	1	1	2	5	3	3	3	3	2	3	3	3	3	1	1	4	5	5	5	4	3	3	3	1	3	1	4	2	4	2	1	4	5	4
1384	0	1	1	2	1	1	2	1	1	1	3	2	2	1	3	1	2	3	1	2	2	1	1	1	2	2	5	5	5	3	3	5	4	4	4	3	3	3	3	4	4	3	3	3	2	3	4	4	4
1385	0	1	0	2	3	3	3	2	2	2	4	4	5	4	4	4	5	5	3	3	2	3	2	4	4	3	4	4	5	5	5	4	4	4	4	3	3	4	3	4	3	5	5	4	5	5	4	5	4
1386	0	1	1	3	2	3	2	2	3	2	4	3	4	2	5	3	3	3	3	3	2	3	3	3	3	3	5	5	5	5	5	4	4	4	4	4	5	5	5	5	4	5	4	4	4	5	4	5	4
1387	0	2	1	4	2	2	3	4	3	4	3	4	5	3	4	5	5	4	3	2	3	3	2	3	1	4	4	3	3	2	3	3	4	3	4	3	3	2	2	1	2	3	2	3	2	1	3	3	3
1388	1	4	1	2	2	3	3	4	3	3	2	3	3	5	2	2	3	1	5	4	5	5	3	3	3	3	4	4	2	1	3	4	4	4	3	3	3	2	1	3	2	3	2	3	3	3	3	1	2
1389	0	3	0	2	1	1	1	2	2	2	2	1	1	3	3	1	3	2	2	1	2	1	2	2	1	1	3	4	5	5	5	3	3	3	3	5	3	4	3	4	5	4	4	5	4	5	4	5	4
1390	1	3	0	4	3	3	5	5	2	4	4	4	4	4	5	4	5	4	2	2	2	1	2	3	3	5	4	5	3	3	2	3	3	4	1	3	1	3	3	2	3	3	4	3	4	3	4	3	4
1391	1	2	1	4	3	5	3	5	3	3	2	4	4	4	3	4	3	2	5	4	3	2	4	4	2	2	3	3	3	2	2	3	1	3	1	3	3	1	1	3	3	3	3	4	3	5	4	4	2
1392	1	1	0	3	3	3	5	5	4	3	2	1	1	1	2	1	2	1	2	2	2	2	2	3	2	1	2	1	1	3	4	4	3	3	3	3	3	3	2	2	3	4	5	4	4	5	4	5	5
1393	1	1	0	4	4	5	4	4	5	5	5	3	3	4	1	4	3	3	3	3	1	2	2	3	3	3	4	4	4	4	4	5	5	5	4	4	4	5	4	4	3	4	4	3	4	3	4	3	4
1394	0	3	1	2	2	3	1	1	1	2	2	2	4	2	2	2	2	3	1	2	1	1	1	2	3	3	5	5	5	4	4	5	5	4	4	3	3	2	3	1	2	4	4	4	3	3	2	5	4
1395	0	3	0	1	1	1	2	1	1	1	1	1	2	1	1	2	1	2	2	3	2	2	1	3	1	1	5	4	5	5	5	5	5	5	5	4	4	4	3	4	5	5	5	5	5	5	5	5	4
1396	1	5	1	2	1	1	2	1	2	1	2	2	3	4	3	1	5	1	2	3	3	2	2	1	3	4	3	4	3	4	3	5	4	3	4	4	3	4	5	4	4	3	2	3	2	2	3	4	2
1397	0	5	0	2	2	1	1	1	1	1	1	1	1	1	1	2	1	3	2	3	3	4	2	2	1	1	5	4	4	3	4	4	3	4	4	4	4	3	3	3	5	4	3	3	3	4	3	5	4
1398	1	4	0	2	1	2	2	1	2	2	1	2	2	1	1	1	3	2	2	2	2	1	1	2	1	1	5	5	5	3	3	4	4	5	5	4	4	5	5	4	4	5	4	4	4	5	5	5	5
1399	0	5	1	1	1	1	1	1	1	1	2	2	1	4	2	2	1	1	2	2	1	2	1	1	1	1	4	5	5	4	5	5	5	5	5	4	4	5	5	5	5	5	4	4	3	5	5	5	4
1400	1	5	0	1	1	1	1	1	1	1	1	1	1	2	2	2	1	1	3	3	3	2	2	2	4	2	4	4	4	3	3	4	1	4	3	4	3	3	3	4	3	4	4	5	5	5	5	5	5
1401	0	2	1	2	2	2	3	2	2	2	2	2	4	3	3	3	3	3	2	2	2	2	2	2	3	2	4	4	3	4	4	4	3	3	4	4	5	3	5	4	5	1	2	2	3	3	1	2	2
1402	1	5	1	5	3	3	4	4	2	2	3	4	3	4	5	3	5	5	4	3	3	4	3	3	4	3	3	3	2	3	3	3	3	3	3	2	1	2	1	1	1	2	2	2	3	3	3	2	4
1403	1	3	1	2	2	1	1	1	2	1	4	2	3	3	3	3	4	5	5	3	3	2	3	2	2	1	3	2	4	3	1	4	4	5	4	5	5	5	4	4	5	3	4	3	3	2	3	5	3
1404	0	1	0	2	1	2	2	2	2	1	5	3	2	3	4	5	5	4	2	2	1	2	1	3	3	3	4	5	4	4	3	4	4	5	4	5	4	4	3	4	5	5	5	5	4	5	4	5	5
[truncated: 55 more columns]
